# Supplementary material for: 1-(3,5-Dimethyl­phenyl)-2-(4-fluoro­phenyl)-4,5-dimethyl-1H-imidazole
Source: Acta Crystallogr Sect E Struct Rep Online. 2011 Apr 7;67(Pt 5):o1065. doi: 10.1107/S1600536811012098 (PMC3089216; doi:10.1107/S1600536811012098)
Supplement: Supplementary file 1 [file e-67-o1065-sup1.cif]

##############################################################################
#                                                                            #
# This CIF contains the data in a paper accepted for publication in          #
# Acta Crystallographica Section E. It conforms to the requirements of       #
# Notes for Authors for Acta Crystallographica Section E, and has been       #
# peer reviewed under the auspices of the IUCr Commission on Journals.       #
#                                                                            #
# Full details of the Crystallographic Information File format               #
# are given in the paper "The Crystallographic Information File (CIF):       #
# a New Standard Archive File for Crystallography" by S. R. Hall, F. H.      #
# Allen and I. D. Brown [Acta Cryst. (1991), A47, 655-685].                  #
#                                                                            #
# The current version of the core CIF dictionary is obtainable from          #
# ftp://ftp.iucr.org/pub/cif_core.dic.                                       #
#                                                                            #
# Software is freely available for graphical display of the structure(s)     #
# in this CIF. For information consult the CIF software page                 #
# http://www.iucr.org/resources/cif/software.                                #
#                                                                            #
# This file may be used for bona fide research purposes within the           #
# scientific community so long as proper attribution is given to the journal # 
# article from which it was obtained.                                        #
#                                                                            #
##############################################################################
data_global
_audit_creation_method     'PLATON <TABLE ACC> option'
_journal_date_recd_electronic     2011-03-26
_journal_date_accepted     2011-03-31
_journal_name_full     'Acta Crystallographica, Section E'
_journal_year     2011
_journal_volume     67
_journal_issue      5
_journal_page_first     o1065
_journal_page_last     o1065
_journal_paper_category     QO
_journal_coeditor_code     HG5018
_publ_contact_author_name     'A. Thiruvalluvar'
_publ_contact_author_address
;
PG Research Department of Physics
Rajah Serfoji Government College (Autonomous)
Thanjavur 613 005
Tamil Nadu
India
;
_publ_contact_author_email     'thiruvalluvar.a@gmail.com'
_publ_contact_author_fax     'none'
_publ_contact_author_phone     '+91 4362 255490'
_publ_section_title
;
1-(3,5-Dimethylphenyl)-2-(4-fluorophenyl)-4,5-dimethyl-1<i>H</i>-imidazole
;
loop_
    _publ_author_name
    _publ_author_footnote
    _publ_author_address
    'Rosepriya, S.' ?
;
PG Research Department of Physics,
Rajah Serfoji Government College (Autonomous),
Thanjavur 613 005,
Tamilnadu,
India
;
    'Thiruvalluvar, A.' ?
;
PG Research Department of Physics,
Rajah Serfoji Government College (Autonomous),
Thanjavur 613 005,
Tamilnadu,
India
;
    'Jayabharathi, J.' ?
;
Department of Chemistry,
Annamalai University,
Annamalai Nagar 608 002,
Tamilnadu,
India
;
    'Srinivasan, N.' ?
;
Department of Chemistry,
Annamalai University,
Annamalai Nagar 608 002,
Tamilnadu,
India
;
    'Butcher, R. J.' ?
;
Department of Chemistry,
Howard University,
525 College Street NW,
Washington, DC 20059,
USA
;
    'Jasinski, J. P.' ?
;
Department of Chemistry,
Keene State College,
229 Main Street,
Keene, NH 03435-2001,
USA
;
    'Golen, J. A.' ?
;
Department of Chemistry,
Keene State College,
229 Main Street,
Keene, NH 03435-2001,
USA
;
_publ_section_synopsis     .
data_I
_chemical_name_systematic
;
1-(3,5-Dimethylphenyl)-2-(4-fluorophenyl)-4,5-dimethyl-1<i>H</i>-imidazole
;
_chemical_name_common     1H-imidazole
_chemical_formula_moiety     'C19 H19 F N2'
_chemical_formula_sum     'C19 H19 F N2'
_chemical_formula_structural     'C19 H19 F N2'
_chemical_formula_iupac     'C19 H19 F N2'
_chemical_formula_weight     294.36
_chemical_melting_point     377
_symmetry_cell_setting     triclinic
_symmetry_space_group_name_H-M     'P -1'
_symmetry_space_group_name_Hall     '-P 1'
loop_
    _symmetry_equiv_pos_site_id
    _symmetry_equiv_pos_as_xyz
    1 x,y,z
    2 -x,-y,-z
_cell_length_a     8.4226(10)
_cell_length_b     9.5572(10)
_cell_length_c     11.0351(11)
_cell_angle_alpha     105.423(9)
_cell_angle_beta     105.677(9)
_cell_angle_gamma     95.781(9)
_cell_volume     810.07(17)
_cell_formula_units_Z     2
_cell_measurement_reflns_used     3721
_cell_measurement_theta_min     5.55
_cell_measurement_theta_max     71.19
_cell_measurement_temperature     170(2)
_cell_special_details     ?
_exptl_crystal_description     'block'
_exptl_crystal_colour     'colourless'
_exptl_crystal_size_max     0.25
_exptl_crystal_size_mid     0.20
_exptl_crystal_size_min     0.15
_exptl_crystal_size_rad     ?
_exptl_crystal_density_diffrn     1.207
_exptl_crystal_density_meas     ?
_exptl_crystal_density_method     ?
_exptl_crystal_F_000     312
_exptl_absorpt_coefficient_mu     0.633
_exptl_absorpt_correction_type     multi-scan
_exptl_absorpt_process_details
;
(CrysAlis RED; Oxford Diffraction, 2010)
;
_exptl_absorpt_correction_T_min     0.8578
_exptl_absorpt_correction_T_max     0.9110
_exptl_special_details
;
;
_diffrn_ambient_temperature     170(2)
_diffrn_radiation_type     'CuK\a'
_diffrn_radiation_wavelength     1.54178
_diffrn_radiation_source     'Enhance (Cu) X-ray Source'
_diffrn_radiation_monochromator     graphite
_diffrn_measurement_device_type     'Oxford Diffraction Xcalibur Eos Gemini'
_diffrn_measurement_method     '\w scans'
_diffrn_detector_area_resol_mean     16.1500
_diffrn_reflns_number     5121
_diffrn_reflns_av_R_equivalents     0.0113
_diffrn_reflns_av_sigmaI/netI     0.0153
_diffrn_reflns_theta_min     5.55
_diffrn_reflns_theta_max     71.32
_diffrn_reflns_theta_full     67.50
_diffrn_measured_fraction_theta_max     0.966
_diffrn_measured_fraction_theta_full     0.993
_diffrn_reflns_limit_h_min     -9
_diffrn_reflns_limit_h_max     10
_diffrn_reflns_limit_k_min     -11
_diffrn_reflns_limit_k_max     11
_diffrn_reflns_limit_l_min     -13
_diffrn_reflns_limit_l_max     10
_refine_special_details
;
Refinement of <i>F</i>^2^ against ALL reflections. The weighted <i>R</i>-factor
<i>wR</i> and goodness of fit <i>S</i> are based on <i>F</i>^2^, conventional
<i>R</i>-factors <i>R</i> are based on <i>F</i>, with <i>F</i> set to zero for
negative <i>F</i>^2^. The threshold expression of <i>F</i>^2^ >
2\s(<i>F</i>^2^) is used only for calculating <i>R</i>-factors(gt) <i>etc</i>.
and is not relevant to the choice of reflections for refinement.
<i>R</i>-factors based on <i>F</i>^2^ are statistically about twice as large
as those based on <i>F</i>, and <i>R</i>- factors based on ALL data will be
even larger.
;
_reflns_number_total     3054
_reflns_number_gt     2771
_reflns_threshold_expression     I>2\s(I)
_refine_ls_structure_factor_coef     Fsqd
_refine_ls_matrix_type     full
_refine_ls_R_factor_all     0.0556
_refine_ls_R_factor_gt     0.0522
_refine_ls_wR_factor_gt     0.1543
_refine_ls_wR_factor_ref     0.1586
_refine_ls_goodness_of_fit_ref     1.066
_refine_ls_restrained_S_all     1.066
_refine_ls_number_reflns     3054
_refine_ls_number_parameters     203
_refine_ls_number_restraints     0
_refine_ls_hydrogen_treatment     constr
_refine_ls_weighting_scheme     calc
_refine_ls_weighting_details
         'calc w=1/[\s^2^(Fo^2^)+(0.0944P)^2^+0.1440P] where P=(Fo^2^+2Fc^2^)/3'
_atom_sites_solution_hydrogens     geom
_atom_sites_solution_primary     direct
_atom_sites_solution_secondary     difmap
_refine_ls_shift/su_max     0.001
_refine_ls_shift/su_max_lt     0.001
_refine_ls_shift/su_mean     <0.001
_refine_diff_density_max     0.308
_refine_diff_density_min     -0.232
_refine_ls_extinction_method     none
_refine_ls_extinction_coef     ?
loop_
    _atom_type_symbol
    _atom_type_description
    _atom_type_scat_dispersion_real
    _atom_type_scat_dispersion_imag
    _atom_type_scat_source
    C C 0.0181 0.0091 ' International Tables Vol C Tables 4.2.6.8 and 6.1.1.4'
    H H 0.0000 0.0000 ' International Tables Vol C Tables 4.2.6.8 and 6.1.1.4'
    F F 0.0727 0.0534 ' International Tables Vol C Tables 4.2.6.8 and 6.1.1.4'
    N N 0.0311 0.0180 ' International Tables Vol C Tables 4.2.6.8 and 6.1.1.4'
_computing_data_collection     'CrysAlis PRO (Oxford Diffraction, 2010)'
_computing_cell_refinement     'CrysAlis PRO (Oxford Diffraction, 2010)'
_computing_data_reduction     'CrysAlis RED (Oxford Diffraction, 2010)'
_computing_structure_solution     'SHELXS97 (Sheldrick, 2008)'
_computing_structure_refinement     'SHELXL97 (Sheldrick, 2008)'
_computing_molecular_graphics     'ORTEP-3 (Farrugia, 1997)'
_computing_publication_material     'PLATON (Spek, 2009)'
_iucr_refine_instruction_details
;
;
loop_
    _atom_site_type_symbol
    _atom_site_label
    _atom_site_fract_x
    _atom_site_fract_y
    _atom_site_fract_z
    _atom_site_U_iso_or_equiv
    _atom_site_thermal_displace_type
    _atom_site_calc_flag
    _atom_site_refinement_flags
    _atom_site_occupancy
    F F4 0.29950(19) 0.53513(14) 0.86850(14) 0.0964(5) Uani d . 1.000
    N N1 0.19985(15) -0.06005(14) 0.37504(12) 0.0449(4) Uani d . 1.000
    N N3 0.32289(16) -0.11576(15) 0.55605(13) 0.0520(4) Uani d . 1.000
    C C2 0.27033(18) -0.00885(17) 0.50979(14) 0.0453(4) Uani d . 1.000
    C C4 0.2859(2) -0.23874(19) 0.44868(16) 0.0532(5) Uani d . 1.000
    C C5 0.20944(19) -0.20827(17) 0.33550(15) 0.0488(5) Uani d . 1.000
    C C11 0.14226(18) 0.02522(16) 0.28741(14) 0.0435(4) Uani d . 1.000
    C C12 -0.02859(18) 0.01651(18) 0.23336(15) 0.0480(5) Uani d . 1.000
    C C13 -0.08585(19) 0.10368(18) 0.15377(15) 0.0494(5) Uani d . 1.000
    C C14 0.0323(2) 0.19566(17) 0.12941(14) 0.0515(5) Uani d . 1.000
    C C15 0.2035(2) 0.20141(16) 0.17950(15) 0.0487(5) Uani d . 1.000
    C C16 0.25852(18) 0.11506(16) 0.26059(14) 0.0464(4) Uani d . 1.000
    C C17 -0.2713(2) 0.0990(2) 0.0987(2) 0.0692(7) Uani d . 1.000
    C C18 0.3276(3) 0.2979(2) 0.1464(2) 0.0698(7) Uani d . 1.000
    C C21 0.28022(18) 0.14031(17) 0.59540(15) 0.0472(5) Uani d . 1.000
    C C22 0.1660(2) 0.2313(2) 0.56533(17) 0.0566(5) Uani d . 1.000
    C C23 0.1740(3) 0.3655(2) 0.6562(2) 0.0654(6) Uani d . 1.000
    C C24 0.2952(3) 0.4060(2) 0.77740(19) 0.0660(6) Uani d . 1.000
    C C25 0.4109(2) 0.3201(2) 0.81121(19) 0.0655(6) Uani d . 1.000
    C C26 0.4030(2) 0.1881(2) 0.71957(16) 0.0558(5) Uani d . 1.000
    C C41 0.3314(3) -0.3824(2) 0.4636(2) 0.0787(8) Uani d . 1.000
    C C51 0.1442(2) -0.3012(2) 0.19482(17) 0.0623(6) Uani d . 1.000
    H H12 -0.10645 -0.04873 0.25055 0.0575 Uiso calc R 1.000
    H H14 -0.00553 0.25686 0.07653 0.0618 Uiso calc R 1.000
    H H16 0.37514 0.11800 0.29712 0.0556 Uiso calc R 1.000
    H H17A -0.29302 0.13147 0.01961 0.1037 Uiso calc R 1.000
    H H17B -0.30948 0.16460 0.16526 0.1037 Uiso calc R 1.000
    H H17C -0.33197 -0.00229 0.07526 0.1037 Uiso calc R 1.000
    H H18A 0.34608 0.24283 0.06431 0.1046 Uiso calc R 1.000
    H H18B 0.43413 0.32742 0.21839 0.1046 Uiso calc R 1.000
    H H18C 0.28339 0.38610 0.13490 0.1046 Uiso calc R 1.000
    H H22 0.08176 0.20091 0.48163 0.0679 Uiso calc R 1.000
    H H23 0.09729 0.42825 0.63510 0.0784 Uiso calc R 1.000
    H H25 0.49398 0.35114 0.89552 0.0785 Uiso calc R 1.000
    H H26 0.48261 0.12777 0.74092 0.0670 Uiso calc R 1.000
    H H41A 0.45009 -0.38100 0.47068 0.1181 Uiso calc R 1.000
    H H41B 0.26202 -0.46386 0.38633 0.1181 Uiso calc R 1.000
    H H41C 0.31177 -0.39629 0.54360 0.1181 Uiso calc R 1.000
    H H51A 0.14887 -0.40467 0.18925 0.0934 Uiso calc R 1.000
    H H51B 0.21302 -0.26845 0.14515 0.0934 Uiso calc R 1.000
    H H51C 0.02775 -0.29169 0.15728 0.0934 Uiso calc R 1.000
loop_
    _atom_site_aniso_label
    _atom_site_aniso_U_11
    _atom_site_aniso_U_22
    _atom_site_aniso_U_33
    _atom_site_aniso_U_12
    _atom_site_aniso_U_13
    _atom_site_aniso_U_23
    F4 0.1034(10) 0.0696(8) 0.0947(9) 0.0084(7) 0.0297(8) -0.0060(7)
    N1 0.0417(6) 0.0541(7) 0.0451(7) 0.0131(5) 0.0125(5) 0.0248(5)
    N3 0.0508(7) 0.0622(8) 0.0497(7) 0.0169(6) 0.0121(6) 0.0291(6)
    C2 0.0399(7) 0.0568(9) 0.0451(7) 0.0108(6) 0.0128(6) 0.0250(6)
    C4 0.0533(9) 0.0573(9) 0.0561(9) 0.0180(7) 0.0150(7) 0.0279(7)
    C5 0.0466(8) 0.0547(9) 0.0516(8) 0.0152(6) 0.0156(6) 0.0243(7)
    C11 0.0430(7) 0.0527(8) 0.0410(7) 0.0148(6) 0.0131(6) 0.0222(6)
    C12 0.0418(8) 0.0586(9) 0.0494(8) 0.0121(6) 0.0143(6) 0.0250(7)
    C13 0.0469(8) 0.0581(9) 0.0445(8) 0.0182(7) 0.0102(6) 0.0187(7)
    C14 0.0634(10) 0.0533(9) 0.0448(8) 0.0218(7) 0.0150(7) 0.0243(7)
    C15 0.0567(9) 0.0479(8) 0.0496(8) 0.0139(6) 0.0223(7) 0.0206(6)
    C16 0.0418(7) 0.0533(8) 0.0490(8) 0.0134(6) 0.0155(6) 0.0207(6)
    C17 0.0519(10) 0.0793(12) 0.0756(12) 0.0238(9) 0.0056(8) 0.0327(10)
    C18 0.0764(12) 0.0665(11) 0.0864(13) 0.0152(9) 0.0385(11) 0.0419(10)
    C21 0.0437(7) 0.0569(9) 0.0481(8) 0.0075(6) 0.0178(6) 0.0248(7)
    C22 0.0565(9) 0.0630(10) 0.0535(9) 0.0151(7) 0.0163(7) 0.0224(8)
    C23 0.0670(11) 0.0609(10) 0.0762(12) 0.0192(8) 0.0287(9) 0.0248(9)
    C24 0.0680(11) 0.0561(10) 0.0684(11) -0.0007(8) 0.0275(9) 0.0082(8)
    C25 0.0548(10) 0.0716(11) 0.0589(10) -0.0022(8) 0.0124(8) 0.0123(8)
    C26 0.0460(8) 0.0654(10) 0.0559(9) 0.0054(7) 0.0132(7) 0.0227(8)
    C41 0.1018(16) 0.0660(12) 0.0736(12) 0.0332(11) 0.0157(11) 0.0351(10)
    C51 0.0685(11) 0.0640(10) 0.0532(9) 0.0186(8) 0.0135(8) 0.0192(8)
_geom_special_details
;
Bond distances, angles <i>etc</i>. have been calculated using the rounded
fractional coordinates. All su's are estimated from the variances of the
(full) variance-covariance matrix. The cell e.s.d.'s are taken into account in
the estimation of distances, angles and torsion angles
;
loop_
    _geom_bond_atom_site_label_1
    _geom_bond_atom_site_label_2
    _geom_bond_site_symmetry_1
    _geom_bond_site_symmetry_2
    _geom_bond_distance
    _geom_bond_publ_flag
    F4 C24 . . 1.359(2) no
    N1 C2 . . 1.3713(19) no
    N1 C5 . . 1.385(2) no
    N1 C11 . . 1.442(2) no
    N3 C2 . . 1.322(2) no
    N3 C4 . . 1.367(2) no
    C2 C21 . . 1.466(2) no
    C4 C5 . . 1.362(2) no
    C4 C41 . . 1.500(3) no
    C5 C51 . . 1.486(2) no
    C11 C12 . . 1.385(2) no
    C11 C16 . . 1.381(2) no
    C12 C13 . . 1.393(2) no
    C13 C14 . . 1.389(2) no
    C13 C17 . . 1.507(2) no
    C14 C15 . . 1.387(2) no
    C15 C16 . . 1.394(2) no
    C15 C18 . . 1.506(3) no
    C21 C22 . . 1.393(2) no
    C21 C26 . . 1.401(2) no
    C22 C23 . . 1.385(3) no
    C23 C24 . . 1.374(3) no
    C24 C25 . . 1.375(3) no
    C25 C26 . . 1.374(3) no
    C12 H12 . . 0.9500 no
    C14 H14 . . 0.9500 no
    C16 H16 . . 0.9500 no
    C17 H17A . . 0.9800 no
    C17 H17B . . 0.9800 no
    C17 H17C . . 0.9800 no
    C18 H18A . . 0.9800 no
    C18 H18B . . 0.9800 no
    C18 H18C . . 0.9800 no
    C22 H22 . . 0.9500 no
    C23 H23 . . 0.9500 no
    C25 H25 . . 0.9500 no
    C26 H26 . . 0.9500 no
    C41 H41A . . 0.9800 no
    C41 H41B . . 0.9800 no
    C41 H41C . . 0.9800 no
    C51 H51A . . 0.9800 no
    C51 H51B . . 0.9800 no
    C51 H51C . . 0.9800 no
loop_
    _geom_angle_atom_site_label_1
    _geom_angle_atom_site_label_2
    _geom_angle_atom_site_label_3
    _geom_angle_site_symmetry_1
    _geom_angle_site_symmetry_2
    _geom_angle_site_symmetry_3
    _geom_angle
    _geom_angle_publ_flag
    C2 N1 C5 . . . 107.12(13) no
    C2 N1 C11 . . . 127.30(14) no
    C5 N1 C11 . . . 125.28(12) no
    C2 N3 C4 . . . 106.09(13) no
    N1 C2 N3 . . . 110.65(14) no
    N1 C2 C21 . . . 126.33(14) no
    N3 C2 C21 . . . 122.95(13) no
    N3 C4 C5 . . . 110.80(16) no
    N3 C4 C41 . . . 121.02(15) no
    C5 C4 C41 . . . 128.18(16) no
    N1 C5 C4 . . . 105.35(14) no
    N1 C5 C51 . . . 122.36(14) no
    C4 C5 C51 . . . 132.29(16) no
    N1 C11 C12 . . . 119.20(14) no
    N1 C11 C16 . . . 119.31(14) no
    C12 C11 C16 . . . 121.49(15) no
    C11 C12 C13 . . . 119.80(15) no
    C12 C13 C14 . . . 118.19(15) no
    C12 C13 C17 . . . 120.13(16) no
    C14 C13 C17 . . . 121.67(16) no
    C13 C14 C15 . . . 122.39(15) no
    C14 C15 C16 . . . 118.59(15) no
    C14 C15 C18 . . . 120.88(16) no
    C16 C15 C18 . . . 120.54(16) no
    C11 C16 C15 . . . 119.50(15) no
    C2 C21 C22 . . . 123.84(14) no
    C2 C21 C26 . . . 117.57(15) no
    C22 C21 C26 . . . 118.34(16) no
    C21 C22 C23 . . . 120.67(17) no
    C22 C23 C24 . . . 118.6(2) no
    F4 C24 C23 . . . 118.8(2) no
    F4 C24 C25 . . . 118.53(18) no
    C23 C24 C25 . . . 122.71(19) no
    C24 C25 C26 . . . 118.09(17) no
    C21 C26 C25 . . . 121.54(17) no
    C11 C12 H12 . . . 120.00 no
    C13 C12 H12 . . . 120.00 no
    C13 C14 H14 . . . 119.00 no
    C15 C14 H14 . . . 119.00 no
    C11 C16 H16 . . . 120.00 no
    C15 C16 H16 . . . 120.00 no
    C13 C17 H17A . . . 109.00 no
    C13 C17 H17B . . . 109.00 no
    C13 C17 H17C . . . 109.00 no
    H17A C17 H17B . . . 110.00 no
    H17A C17 H17C . . . 109.00 no
    H17B C17 H17C . . . 110.00 no
    C15 C18 H18A . . . 109.00 no
    C15 C18 H18B . . . 109.00 no
    C15 C18 H18C . . . 109.00 no
    H18A C18 H18B . . . 109.00 no
    H18A C18 H18C . . . 109.00 no
    H18B C18 H18C . . . 110.00 no
    C21 C22 H22 . . . 120.00 no
    C23 C22 H22 . . . 120.00 no
    C22 C23 H23 . . . 121.00 no
    C24 C23 H23 . . . 121.00 no
    C24 C25 H25 . . . 121.00 no
    C26 C25 H25 . . . 121.00 no
    C21 C26 H26 . . . 119.00 no
    C25 C26 H26 . . . 119.00 no
    C4 C41 H41A . . . 109.00 no
    C4 C41 H41B . . . 109.00 no
    C4 C41 H41C . . . 109.00 no
    H41A C41 H41B . . . 109.00 no
    H41A C41 H41C . . . 109.00 no
    H41B C41 H41C . . . 109.00 no
    C5 C51 H51A . . . 109.00 no
    C5 C51 H51B . . . 109.00 no
    C5 C51 H51C . . . 109.00 no
    H51A C51 H51B . . . 109.00 no
    H51A C51 H51C . . . 109.00 no
    H51B C51 H51C . . . 109.00 no
loop_
    _geom_torsion_atom_site_label_1
    _geom_torsion_atom_site_label_2
    _geom_torsion_atom_site_label_3
    _geom_torsion_atom_site_label_4
    _geom_torsion_site_symmetry_1
    _geom_torsion_site_symmetry_2
    _geom_torsion_site_symmetry_3
    _geom_torsion_site_symmetry_4
    _geom_torsion
    _geom_torsion_publ_flag
    C5 N1 C2 N3 . . . . 0.02(19) no
    C5 N1 C2 C21 . . . . -176.74(15) no
    C11 N1 C2 N3 . . . . -173.88(14) no
    C11 N1 C2 C21 . . . . 9.4(3) no
    C2 N1 C5 C4 . . . . -0.20(18) no
    C2 N1 C5 C51 . . . . 179.77(15) no
    C11 N1 C5 C4 . . . . 173.87(15) no
    C11 N1 C5 C51 . . . . -6.2(2) no
    C2 N1 C11 C12 . . . . -105.84(19) no
    C2 N1 C11 C16 . . . . 73.4(2) no
    C5 N1 C11 C12 . . . . 81.3(2) no
    C5 N1 C11 C16 . . . . -99.51(18) no
    C4 N3 C2 N1 . . . . 0.16(18) no
    C4 N3 C2 C21 . . . . 177.05(15) no
    C2 N3 C4 C5 . . . . -0.3(2) no
    C2 N3 C4 C41 . . . . 178.74(17) no
    N1 C2 C21 C22 . . . . 27.5(3) no
    N1 C2 C21 C26 . . . . -158.45(16) no
    N3 C2 C21 C22 . . . . -148.95(17) no
    N3 C2 C21 C26 . . . . 25.2(2) no
    N3 C4 C5 N1 . . . . 0.30(19) no
    N3 C4 C5 C51 . . . . -179.66(17) no
    C41 C4 C5 N1 . . . . -178.63(19) no
    C41 C4 C5 C51 . . . . 1.4(3) no
    N1 C11 C12 C13 . . . . 176.87(14) no
    C16 C11 C12 C13 . . . . -2.3(2) no
    N1 C11 C16 C15 . . . . -177.86(14) no
    C12 C11 C16 C15 . . . . 1.3(2) no
    C11 C12 C13 C14 . . . . 1.1(2) no
    C11 C12 C13 C17 . . . . -177.75(15) no
    C12 C13 C14 C15 . . . . 1.1(2) no
    C17 C13 C14 C15 . . . . 179.93(15) no
    C13 C14 C15 C16 . . . . -2.1(2) no
    C13 C14 C15 C18 . . . . 177.47(16) no
    C14 C15 C16 C11 . . . . 0.9(2) no
    C18 C15 C16 C11 . . . . -178.71(15) no
    C2 C21 C22 C23 . . . . 174.03(18) no
    C26 C21 C22 C23 . . . . 0.0(3) no
    C2 C21 C26 C25 . . . . -173.55(16) no
    C22 C21 C26 C25 . . . . 0.9(3) no
    C21 C22 C23 C24 . . . . -1.0(3) no
    C22 C23 C24 F4 . . . . -177.64(19) no
    C22 C23 C24 C25 . . . . 1.3(3) no
    F4 C24 C25 C26 . . . . 178.47(18) no
    C23 C24 C25 C26 . . . . -0.5(3) no
    C24 C25 C26 C21 . . . . -0.7(3) no
loop_
    _geom_hbond_atom_site_label_D
    _geom_hbond_atom_site_label_H
    _geom_hbond_atom_site_label_A
    _geom_hbond_site_symmetry_A
    _geom_hbond_distance_DH
    _geom_hbond_distance_HA
    _geom_hbond_distance_DA
    _geom_hbond_angle_DHA
    _geom_hbond_publ_flag
    C12 H12 Cg3 2_556 0.95 2.86 3.7969(19) 169 yes
