# Supplementary material for: 1-(3,5-Dimethyl­phenyl)-2-(4-fluoro­phenyl)-4,5-dimethyl-1H-imidazole
Source: Acta Crystallogr Sect E Struct Rep Online. 2011 Apr 7;67(Pt 5):o1065. doi: 10.1107/S1600536811012098 (PMC3089216; doi:10.1107/S1600536811012098)
Supplement: Supplementary file 2 [file e-67-o1065-Isup2.hkl]

#
# h,k,l, Fc-squared, Fo-squared, sigma(Fo-squared) and status flag
#
data_I
_shelx_title ' bi4 in P -1  C19H19FN2 Z=2'
_shelx_refln_list_code          4
_shelx_F_calc_maximum       69.66
_exptl_crystal_F_000       312.00
_reflns_d_resolution_high  0.8138
 
loop_
 _symmetry_equiv_pos_as_xyz
 'x, y, z'
 '-x, -y, -z'
 
_cell_length_a     8.4226
_cell_length_b     9.5572
_cell_length_c    11.0351
_cell_angle_alpha 105.423
_cell_angle_beta  105.677
_cell_angle_gamma  95.781
 
_shelx_F_squared_multiplier     1.000
 
loop_
 _refln_index_h
 _refln_index_k
 _refln_index_l
 _refln_F_squared_calc
 _refln_F_squared_meas
 _refln_F_squared_sigma
 _refln_observed_status
   1   0   0      136.28      148.71      0.84 o
   3   0   0      459.46      460.79      2.51 o
   4   0   0      123.66      147.05      1.41 o
   5   0   0       32.91       29.42      2.51 o
   6   0   0        8.65        9.17      0.69 o
   7   0   0       84.10       83.99      1.87 o
   8   0   0       12.29       14.20      0.62 o
   9   0   0       18.67       21.70      0.91 o
  -9   1   0        1.07        1.14      0.27 o
  -8   1   0       63.15       59.81      1.28 o
  -7   1   0        0.00        0.09      0.07 o
  -6   1   0        1.31        1.40      0.19 o
  -5   1   0       27.61       27.08      0.69 o
  -4   1   0        0.53        1.30      0.13 o
  -3   1   0       99.06       99.34      0.70 o
  -2   1   0      263.27      260.07      1.13 o
  -1   1   0     1641.87     1214.21      2.78 o
   1   1   0      526.62      461.44      1.90 o
   2   1   0        0.41        0.72      0.11 o
   3   1   0      293.24      282.39      1.51 o
   4   1   0      465.23      512.78      4.15 o
   5   1   0        3.52        2.63      0.34 o
   6   1   0       66.81       63.41      1.83 o
   7   1   0        1.10        1.17      0.21 o
   8   1   0        8.75        9.78      0.50 o
   9   1   0        2.59        4.02      0.27 o
  -9   2   0       22.19       20.14      0.91 o
  -8   2   0       42.14       38.06      1.45 o
  -7   2   0        3.35        5.10      0.30 o
  -6   2   0        7.90        6.43      0.53 o
  -5   2   0      137.53      132.35      2.25 o
  -4   2   0       38.48       27.90      0.63 o
  -3   2   0      174.17      175.54      1.58 o
  -2   2   0       61.37       52.22      0.62 o
  -1   2   0       24.23       26.53      0.57 o
   0   2   0      165.21      143.50      1.29 o
   1   2   0      224.24      228.53      1.71 o
   2   2   0       38.69       33.21      0.65 o
   3   2   0       68.20       85.15      1.56 o
   4   2   0       69.67       75.36      1.71 o
   5   2   0      135.69      145.90      2.66 o
   6   2   0        0.42        0.42      0.19 o
   7   2   0       22.29       20.40      0.74 o
   8   2   0        1.28        1.45      0.23 o
   9   2   0       12.89       14.16      0.65 o
  -9   3   0        8.20        7.04      0.53 o
  -8   3   0       23.48       21.96      1.07 o
  -7   3   0        3.09        3.54      0.25 o
  -6   3   0        0.00        0.11      0.11 o
  -5   3   0       33.32       26.23      1.03 o
  -4   3   0      337.28      342.84      6.15 o
  -3   3   0      420.03      412.05     10.43 o
  -1   3   0      165.58      192.09      1.31 o
   0   3   0        6.03        4.83      0.30 o
   1   3   0      484.12      505.76      7.27 o
   2   3   0       21.44       19.22      0.69 o
   3   3   0        5.51        3.27      0.34 o
   4   3   0       21.85       22.61      0.99 o
   5   3   0        0.40        0.65      0.23 o
   6   3   0       78.79       78.04      1.48 o
   7   3   0       32.48       29.99      1.29 o
   8   3   0        0.86        0.80      0.19 o
  -9   4   0        0.03       -0.04      0.11 o
  -8   4   0        1.54        2.03      0.23 o
  -7   4   0        1.24        1.46      0.20 o
  -6   4   0        1.74        2.28      0.34 o
  -5   4   0       14.78       14.06      0.54 o
  -4   4   0       21.67       18.42      0.58 o
  -3   4   0      110.73      148.90      5.67 o
  -2   4   0      146.50      144.34      1.26 o
  -1   4   0       64.25       58.31      0.86 o
   0   4   0        4.80        4.91      0.23 o
   1   4   0      393.23      437.80      3.16 o
   2   4   0      289.03      280.75      2.74 o
   3   4   0       12.66       14.84      0.72 o
   4   4   0        0.76        0.72      0.23 o
   5   4   0       65.47       58.66      1.79 o
   6   4   0       35.57       38.52      1.45 o
   7   4   0        4.80        5.06      0.49 o
   8   4   0        3.39        3.05      0.34 o
  -9   5   0        0.57        1.07      0.19 o
  -8   5   0       15.52       14.52      0.46 o
  -7   5   0        0.66        0.53      0.13 o
  -6   5   0        8.75        6.78      0.43 o
  -5   5   0        3.48        5.25      0.35 o
  -4   5   0       21.64       18.01      0.60 o
  -3   5   0       50.07       63.87      1.60 o
  -2   5   0       58.34       60.08      0.98 o
  -1   5   0       60.34       80.45      0.92 o
   0   5   0       44.83       58.14      0.91 o
   1   5   0      536.10      608.41      6.49 o
   2   5   0       10.48       11.95      0.65 o
   3   5   0      116.09      120.01      2.17 o
   4   5   0       11.60       12.04      0.52 o
   5   5   0      149.75      150.77      2.09 o
   6   5   0        7.91        7.46      0.61 o
   7   5   0        0.00       -0.08      0.11 o
  -9   6   0        0.31        0.11      0.08 o
  -8   6   0       20.60       22.08      0.69 o
  -7   6   0       24.36       22.15      1.10 o
  -6   6   0        6.64        5.01      0.36 o
  -5   6   0        1.08        1.15      0.17 o
  -4   6   0        2.31        1.94      0.30 o
  -3   6   0       75.40       78.33      1.94 o
  -2   6   0      326.88      315.20      3.69 o
  -1   6   0       26.11       24.61      0.97 o
   0   6   0        0.97        3.96      1.52 o
   1   6   0       34.28       27.63      0.74 o
   2   6   0        0.00        0.11      0.15 o
   3   6   0       20.42       23.07      1.14 o
   4   6   0        1.43        1.23      0.14 o
   5   6   0       59.25       58.39      1.31 o
   6   6   0        0.29        0.27      0.15 o
   7   6   0        0.16        0.05      0.10 o
  -8   7   0        8.39        6.28      0.46 o
  -7   7   0       25.35       26.32      0.79 o
  -6   7   0        5.06        3.81      0.46 o
  -5   7   0      117.16      110.07      2.38 o
  -4   7   0       16.18       13.60      0.74 o
  -3   7   0      308.28      300.55      4.03 o
  -2   7   0        7.00        4.42      0.49 o
  -1   7   0        3.33        3.96      0.46 o
   0   7   0        2.82        4.76      0.46 o
   1   7   0        9.18        7.69      0.65 o
   2   7   0       11.41       10.10      0.37 o
   3   7   0        0.00        0.05      0.09 o
   4   7   0        0.14        0.43      0.29 o
   5   7   0       21.35       21.35      1.03 o
   6   7   0        1.08        1.30      0.16 o
  -8   8   0        0.01       -0.05      0.05 o
  -7   8   0        4.85        5.08      0.29 o
  -6   8   0       25.07       25.23      0.64 o
  -5   8   0       72.71       67.04      2.40 o
  -4   8   0       79.00       72.97      1.94 o
  -3   8   0        3.89        2.53      0.22 o
  -2   8   0       73.46       68.54      1.34 o
  -1   8   0       23.12       24.65      0.81 o
   0   8   0        5.18        5.48      0.57 o
   1   8   0       22.22       20.41      0.77 o
   2   8   0        0.55        0.44      0.11 o
   3   8   0       27.20       24.73      0.67 o
   4   8   0        2.63        3.52      0.30 o
   5   8   0       17.65       18.35      0.80 o
  -7   9   0        0.03       -0.01      0.07 o
  -6   9   0       23.28       24.65      0.54 o
  -5   9   0       30.12       32.75      1.64 o
  -4   9   0        6.38        6.22      0.39 o
  -3   9   0        0.86        0.88      0.23 o
  -2   9   0       22.19       20.17      1.03 o
  -1   9   0        0.02       -0.11      0.15 o
   0   9   0       32.72       34.92      0.98 o
   1   9   0        4.28        5.41      0.38 o
   2   9   0       46.89       48.48      0.89 o
   3   9   0        1.26        1.46      0.19 o
   4   9   0       14.64       15.61      0.69 o
  -6  10   0        5.78        6.78      0.82 o
  -5  10   0        2.18        2.95      0.23 o
  -4  10   0        0.25        0.19      0.11 o
  -3  10   0        1.41        1.48      0.27 o
  -2  10   0        0.05        0.06      0.08 o
  -1  10   0       10.20       11.19      0.51 o
   0  10   0       31.66       32.57      0.85 o
   1  10   0        0.70        0.35      0.09 o
   2  10   0        0.18        0.04      0.11 o
  -3  11   0        0.01        0.04      0.05 o
  -2  11   0        5.41        7.17      0.32 o
  -1  11   0        1.22        0.85      0.12 o
   0  11   0        0.01        0.11      0.05 o
  -1 -11   1        0.35        0.08      0.08 o
   0 -11   1       31.62       36.57      0.89 o
   1 -11   1       17.88       20.20      0.56 o
   2 -11   1        5.06        6.32      0.31 o
   3 -11   1        1.33        1.34      0.15 o
   4 -11   1        7.42        8.26      0.46 o
  -3 -10   1        4.03        4.15      0.34 o
  -2 -10   1        6.17        5.54      0.32 o
  -1 -10   1       17.36       19.38      0.66 o
   0 -10   1       21.66       23.41      0.74 o
   1 -10   1        4.55        4.63      0.34 o
   2 -10   1       13.41       12.67      0.80 o
   3 -10   1        1.37        1.71      0.30 o
   4 -10   1        5.81        6.32      0.53 o
   5 -10   1        7.99        9.60      0.39 o
   6 -10   1        1.46        1.22      0.17 o
  -4  -9   1        7.45        6.97      0.49 o
  -3  -9   1        9.47        9.19      0.37 o
  -2  -9   1        5.54        6.64      0.34 o
  -1  -9   1        3.41        2.47      0.27 o
   0  -9   1        3.26        3.70      0.32 o
   1  -9   1        5.01        3.46      0.46 o
   2  -9   1        0.64        0.49      0.19 o
   3  -9   1        3.56        3.96      0.46 o
   4  -9   1        0.44        0.71      0.17 o
   5  -9   1        1.31        1.57      0.16 o
   6  -9   1        9.09        9.72      0.34 o
   7  -9   1        0.35        0.31      0.08 o
  -6  -8   1        0.03        0.23      0.11 o
  -5  -8   1       32.79       34.52      1.18 o
  -4  -8   1       11.59       11.63      0.54 o
  -3  -8   1       15.49       16.24      0.56 o
  -2  -8   1        2.88        2.63      0.23 o
  -1  -8   1        8.32        7.17      0.36 o
   0  -8   1      138.40      132.59      1.88 o
   1  -8   1       79.61       73.31      1.40 o
   2  -8   1      229.76      219.96      2.40 o
   3  -8   1      106.56       98.61      1.64 o
   4  -8   1        6.22        6.13      0.40 o
   5  -8   1       42.70       44.30      0.85 o
   6  -8   1        6.65        6.92      0.33 o
   7  -8   1        1.83        1.31      0.13 o
   8  -8   1        0.02       -0.04      0.05 o
  -6  -7   1        4.74        4.99      0.46 o
  -5  -7   1       19.82       21.43      1.07 o
  -4  -7   1        3.63        2.80      0.23 o
  -3  -7   1        1.16        1.04      0.15 o
  -2  -7   1       58.69       60.03      1.79 o
  -1  -7   1       10.31       11.46      0.76 o
   0  -7   1       11.58        9.93      0.48 o
   1  -7   1       25.13       26.69      0.78 o
   2  -7   1       25.21       30.53      1.26 o
   3  -7   1       33.94       36.24      1.41 o
   4  -7   1       47.67       43.73      1.60 o
   5  -7   1      154.75      143.13      4.40 o
   6  -7   1      349.36      332.37      2.95 o
   7  -7   1        0.20        0.20      0.09 o
   8  -7   1       13.44       13.10      0.47 o
  -7  -6   1        4.53        4.43      0.28 o
  -6  -6   1        1.25        0.69      0.19 o
  -5  -6   1        7.49        6.77      0.44 o
  -4  -6   1        4.10        2.95      0.21 o
  -3  -6   1        1.06        0.80      0.23 o
  -2  -6   1      230.55      234.66      3.35 o
  -1  -6   1       10.45        8.87      0.61 o
   0  -6   1       42.75       45.87      1.33 o
   1  -6   1      326.07      328.64      3.43 o
   2  -6   1       52.20       52.60      1.48 o
   3  -6   1      132.74      112.51      2.28 o
   4  -6   1       10.32       15.57      0.88 o
   5  -6   1      220.88      217.91      5.73 o
   6  -6   1      126.24      126.48      3.84 o
   7  -6   1        0.22        0.40      0.12 o
   8  -6   1        2.41        2.31      0.23 o
  -8  -5   1        8.12        8.75      0.49 o
  -7  -5   1        2.99        2.83      0.25 o
  -6  -5   1       13.41       12.45      0.84 o
  -5  -5   1        0.09        0.50      0.10 o
  -4  -5   1        2.40        1.96      0.34 o
  -3  -5   1       82.95      101.63      2.13 o
  -2  -5   1      157.57      160.02      2.51 o
  -1  -5   1        9.62       19.75      0.80 o
   0  -5   1       92.75       77.91      1.52 o
   1  -5   1        3.86        3.08      0.30 o
   2  -5   1      123.23      140.26      1.94 o
   3  -5   1        8.91       10.67      0.43 o
   4  -5   1       15.55       15.61      0.59 o
   5  -5   1       39.43       43.51      1.41 o
   6  -5   1       11.76       12.70      0.58 o
   7  -5   1        0.31        0.19      0.15 o
   8  -5   1       16.02       16.72      0.61 o
   9  -5   1        4.24        4.19      0.34 o
  -8  -4   1        0.66        0.46      0.15 o
  -7  -4   1        0.03        0.00      0.15 o
  -6  -4   1        1.24        0.88      0.23 o
  -5  -4   1       37.25       39.70      1.45 o
  -4  -4   1       24.46       29.92      1.14 o
  -3  -4   1      287.57      345.80      3.43 o
  -2  -4   1      177.39      189.78      2.17 o
  -1  -4   1       15.40       13.66      0.61 o
   0  -4   1       29.19       37.95      0.91 o
   1  -4   1      602.11      646.08      3.65 o
   2  -4   1      297.94      304.60      6.66 o
   3  -4   1      355.48      364.63      3.03 o
   4  -4   1       23.57       21.22      0.82 o
   5  -4   1       19.34       20.82      0.95 o
   6  -4   1       47.67       44.42      1.48 o
   7  -4   1        1.02        1.67      0.18 o
   8  -4   1        0.05        0.15      0.15 o
   9  -4   1       13.11       12.37      0.61 o
  -9  -3   1        0.27        0.38      0.11 o
  -8  -3   1       11.07       11.65      0.76 o
  -7  -3   1        2.35        1.71      0.34 o
  -6  -3   1      199.58      189.33      3.27 o
  -5  -3   1       16.23       12.94      0.80 o
  -4  -3   1       27.30       28.81      1.07 o
  -3  -3   1        0.00        0.58      0.48 o
  -2  -3   1       20.00       24.15      0.51 o
  -1  -3   1       91.75       86.78      1.26 o
   0  -3   1       85.12      109.71      0.88 o
   1  -3   1      483.51      494.31      2.49 o
   2  -3   1       85.60       71.29      1.96 o
   3  -3   1       14.09       27.97      0.58 o
   4  -3   1      402.77      459.84      3.88 o
   5  -3   1       11.59       10.92      0.69 o
   6  -3   1       75.00       85.38      2.02 o
   7  -3   1       90.23       77.88      1.38 o
   8  -3   1        0.01        0.57      0.23 o
   9  -3   1        0.01        0.15      0.08 o
  -9  -2   1        3.24        3.24      0.34 o
  -8  -2   1        9.30        9.38      0.48 o
  -7  -2   1       27.53       30.38      1.90 o
  -6  -2   1       43.85       36.58      1.41 o
  -5  -2   1       82.55       82.10      1.94 o
  -4  -2   1      113.18       99.95      1.87 o
  -3  -2   1      178.57      203.99      1.48 o
  -2  -2   1      760.59      743.76      2.49 o
  -1  -2   1        3.90        4.72      0.23 o
   0  -2   1     1523.38     1231.88      5.52 o
   1  -2   1      945.95      846.40      3.06 o
   2  -2   1       15.99       23.98      0.49 o
   3  -2   1      148.27      145.94      0.94 o
   4  -2   1       63.26       62.50      1.37 o
   5  -2   1       52.62       43.77      1.29 o
   6  -2   1       32.15       32.28      1.22 o
   7  -2   1      206.70      196.18      1.85 o
   8  -2   1        9.19       10.12      0.76 o
  -9  -1   1       10.82       11.02      0.82 o
  -8  -1   1       22.17       25.16      0.82 o
  -7  -1   1       87.93       83.47      1.83 o
  -6  -1   1       28.90       29.27      1.22 o
  -5  -1   1       85.07       87.05      1.90 o
  -4  -1   1      188.87      208.42      1.64 o
  -3  -1   1       14.03       11.18      0.34 o
  -2  -1   1     3484.10     3026.39      6.28 o
  -1  -1   1     1274.07     1079.47      3.05 o
   1  -1   1       78.60       74.76      0.72 o
   2  -1   1        3.49       26.04      0.42 o
   3  -1   1      733.70      761.53      2.76 o
   4  -1   1      491.65      514.18      3.54 o
   5  -1   1        0.39        0.27      0.08 o
   6  -1   1       11.40       10.60      0.63 o
   7  -1   1        9.17       10.07      0.52 o
   8  -1   1        0.65        1.06      0.17 o
   9  -1   1        2.04        2.28      0.30 o
  -9   0   1       24.38       27.63      1.10 o
  -8   0   1       15.03       17.34      0.70 o
  -7   0   1        0.24        0.09      0.13 o
  -6   0   1        4.28        6.39      0.37 o
  -5   0   1       40.37       47.60      0.91 o
  -4   0   1      358.55      373.37      2.59 o
  -3   0   1       50.85       51.30      0.70 o
  -1   0   1      152.15      131.66      0.95 o
   1   0   1       25.75       36.24      0.34 o
   2   0   1        4.60        6.96      0.16 o
   3   0   1      565.68      560.17      3.62 o
   4   0   1      248.47      280.54      2.01 o
   5   0   1       25.66       26.45      1.07 o
   6   0   1       70.18       74.72      1.98 o
   7   0   1        8.85        7.91      0.59 o
   8   0   1       40.39       39.01      0.98 o
   9   0   1        1.34        1.83      0.27 o
 -10   1   1       13.78       14.92      0.61 o
  -9   1   1       13.03       12.41      0.72 o
  -8   1   1        7.79        7.93      0.47 o
  -7   1   1       28.80       25.15      0.66 o
  -6   1   1        0.72        0.84      0.23 o
  -5   1   1       84.93       99.10      1.30 o
  -4   1   1      366.10      441.77      2.35 o
  -3   1   1     2322.62     2149.70      2.98 o
  -2   1   1        0.39        0.15      0.08 o
  -1   1   1     1277.96     1120.73      3.20 o
   0   1   1       53.10       64.60      0.61 o
   1   1   1     1120.10      970.51     12.43 o
   2   1   1     1246.93     1088.91      4.57 o
   3   1   1        2.42        1.03      0.19 o
   4   1   1       75.44       68.55      1.60 o
   5   1   1      136.93      141.21      2.59 o
   6   1   1       10.59        8.26      0.69 o
   7   1   1        5.25        4.89      0.38 o
   8   1   1        3.75        3.90      0.31 o
   9   1   1        0.31        0.34      0.11 o
 -10   2   1        9.88       11.27      0.53 o
  -9   2   1        1.39        1.29      0.23 o
  -8   2   1        9.23        9.97      0.76 o
  -7   2   1        0.96        1.32      0.15 o
  -6   2   1       27.23       36.81      1.29 o
  -5   2   1      154.37      176.19      2.63 o
  -4   2   1      792.72      840.71      7.38 o
  -3   2   1       75.04       77.15      1.29 o
  -2   2   1       82.53       73.85      0.80 o
  -1   2   1     2269.38     1876.16      5.06 o
   0   2   1     1463.85     1408.12     46.30 o
   1   2   1       19.03       16.33      0.27 o
   2   2   1      123.19      130.16      3.22 o
   3   2   1       30.26       30.49      0.99 o
   4   2   1      326.43      319.08      3.73 o
   5   2   1       49.58       47.81      1.60 o
   6   2   1        1.86        1.53      0.15 o
   7   2   1        0.67        0.48      0.13 o
   8   2   1        0.61        0.60      0.12 o
 -10   3   1        6.53        5.75      0.38 o
  -9   3   1        1.75        2.17      0.30 o
  -8   3   1       36.18       33.04      1.29 o
  -7   3   1        1.62        1.33      0.15 o
  -6   3   1        0.49        1.37      0.27 o
  -5   3   1      259.78      289.85      3.64 o
  -4   3   1       32.00       21.73      0.59 o
  -3   3   1       29.25       36.61      0.70 o
  -2   3   1        1.29        1.10      0.15 o
  -1   3   1       20.86       23.36      0.47 o
   0   3   1      365.17      342.75      1.72 o
   1   3   1      127.07      139.77      1.60 o
   2   3   1       95.05       89.64      1.52 o
   3   3   1       28.95       27.48      1.03 o
   4   3   1        0.15        0.30      0.15 o
   5   3   1      214.44      196.29      3.27 o
   6   3   1       65.32       60.84      1.26 o
   7   3   1        5.00        4.57      0.38 o
   8   3   1        1.70        1.60      0.27 o
  -9   4   1        0.84        0.61      0.19 o
  -8   4   1       25.56       22.81      0.74 o
  -7   4   1        5.28        3.79      0.26 o
  -6   4   1       30.34       22.11      1.07 o
  -5   4   1        5.28        4.62      0.32 o
  -4   4   1       35.81       32.45      0.78 o
  -3   4   1       10.19        8.38      0.48 o
  -2   4   1        0.14        0.85      0.40 o
  -1   4   1      284.02      298.99      1.91 o
   0   4   1       12.03       10.65      0.36 o
   1   4   1      312.40      381.47      3.27 o
   2   4   1        6.55        8.41      0.53 o
   3   4   1       13.29       15.00      0.80 o
   4   4   1        0.05        0.04      0.11 o
   5   4   1       58.03       56.45      1.00 o
   6   4   1       54.75       57.70      1.71 o
   7   4   1        6.37        6.20      0.53 o
   8   4   1        2.97        3.08      0.27 o
  -9   5   1        0.02        0.05      0.06 o
  -8   5   1       20.40       20.42      0.69 o
  -7   5   1       68.54       66.84      1.29 o
  -6   5   1        9.02       10.64      0.43 o
  -5   5   1      151.87      147.39      4.24 o
  -4   5   1        2.36        0.71      0.12 o
  -3   5   1       68.15       65.85      1.64 o
  -2   5   1      177.44      189.36      1.82 o
  -1   5   1       48.83       57.49      1.10 o
   0   5   1      361.77      395.59      3.47 o
   1   5   1        0.43        0.15      0.11 o
   2   5   1        2.93        3.88      0.42 o
   3   5   1        5.71        5.48      0.49 o
   4   5   1       23.54       25.51      0.76 o
   5   5   1        1.08        1.48      0.21 o
   6   5   1        0.48        0.11      0.11 o
   7   5   1        6.60        6.51      0.49 o
  -9   6   1        1.14        1.34      0.17 o
  -8   6   1       32.55       31.74      1.18 o
  -7   6   1       22.26       20.02      1.03 o
  -6   6   1        0.29        0.39      0.29 o
  -5   6   1       10.80       10.85      0.76 o
  -4   6   1       36.87       37.00      1.41 o
  -3   6   1        5.09        5.25      0.49 o
  -2   6   1       45.81       44.33      1.67 o
  -1   6   1        3.69        2.92      0.24 o
   0   6   1      134.01      139.16      1.67 o
   1   6   1      172.77      159.33      1.88 o
   2   6   1      154.61      169.92      2.36 o
   3   6   1       48.35       48.80      0.76 o
   4   6   1       19.43       17.53      0.56 o
   5   6   1        0.45        0.57      0.23 o
   6   6   1        9.21        8.98      0.57 o
  -8   7   1        0.62        0.52      0.10 o
  -7   7   1       52.74       54.92      1.13 o
  -6   7   1       17.60       16.06      0.91 o
  -5   7   1        8.18        6.96      0.43 o
  -4   7   1      138.58      133.95      2.02 o
  -3   7   1        1.70        2.63      0.38 o
  -2   7   1       54.52       55.99      1.71 o
  -1   7   1       30.61       33.13      0.87 o
   0   7   1        0.00        0.06      0.11 o
   1   7   1        1.14        0.39      0.08 o
   2   7   1       14.14       14.60      0.46 o
   3   7   1       64.32       59.11      1.08 o
   4   7   1        0.00        0.11      0.11 o
   5   7   1       21.83       23.98      0.99 o
   6   7   1        2.35        1.87      0.23 o
  -8   8   1        1.59        1.45      0.17 o
  -7   8   1       71.32       76.75      0.98 o
  -6   8   1       87.28       95.80      1.50 o
  -5   8   1        0.08        0.06      0.13 o
  -4   8   1       12.59       11.04      0.55 o
  -3   8   1        0.16        0.34      0.11 o
  -2   8   1       31.28       28.72      0.87 o
  -1   8   1        2.26        1.18      0.27 o
   0   8   1       17.97       17.71      0.71 o
   1   8   1        1.97        1.88      0.19 o
   2   8   1       24.20       22.68      0.65 o
   3   8   1        2.03        1.88      0.23 o
   4   8   1        0.12        0.24      0.09 o
   5   8   1        1.02        0.72      0.15 o
  -7   9   1       45.94       51.94      0.97 o
  -6   9   1        7.34        8.04      0.39 o
  -5   9   1        4.47        5.35      0.48 o
  -4   9   1        1.78        1.47      0.21 o
  -3   9   1        5.51        6.21      0.38 o
  -2   9   1        0.17        3.08      0.38 o
  -1   9   1        1.35        0.97      0.17 o
   0   9   1        6.81        6.11      0.40 o
   1   9   1        7.94        7.57      0.44 o
   2   9   1        4.37        4.06      0.24 o
   3   9   1        0.45        0.71      0.12 o
  -5  10   1        0.22        0.15      0.05 o
  -4  10   1        0.20        0.37      0.09 o
  -3  10   1        5.62        7.31      0.53 o
  -2  10   1        0.26        0.53      0.12 o
  -1  10   1        5.92        6.46      0.36 o
   0  10   1        0.89        1.08      0.16 o
   1  10   1        3.33        3.49      0.24 o
   2  10   1        0.15        0.00      0.08 o
  -2  11   1        2.87        4.49      0.34 o
  -1 -11   2        4.97        5.79      0.42 o
   0 -11   2        1.66        1.98      0.27 o
   1 -11   2        7.58        7.88      0.57 o
   2 -11   2        0.78        0.88      0.19 o
   3 -11   2        8.98       10.96      0.61 o
   4 -11   2        8.33       10.12      0.53 o
  -3 -10   2        2.22        1.98      0.23 o
  -2 -10   2        0.06        0.11      0.23 o
  -1 -10   2        5.83        7.29      0.42 o
   0 -10   2       41.82       43.97      2.26 o
   1 -10   2        8.62        8.79      0.69 o
   2 -10   2        7.88        8.37      0.65 o
   3 -10   2        4.73        5.75      0.53 o
   4 -10   2        0.01       -0.04      0.11 o
   5 -10   2        1.47        1.65      0.21 o
   6 -10   2        0.11        0.08      0.08 o
  -5  -9   2       26.90       26.53      0.84 o
  -4  -9   2        2.71        3.01      0.34 o
  -3  -9   2        0.45        0.66      0.11 o
  -2  -9   2        0.05        0.03      0.09 o
  -1  -9   2        5.44        6.35      0.46 o
   0  -9   2        0.27        0.40      0.17 o
   1  -9   2       13.84       11.76      0.84 o
   2  -9   2       47.12       44.91      1.52 o
   3  -9   2        5.61        4.91      0.49 o
   4  -9   2        0.35        0.42      0.19 o
   5  -9   2        0.10        0.01      0.09 o
   6  -9   2        7.13        6.39      0.27 o
   7  -9   2        6.51        6.09      1.90 o
  -6  -8   2        2.59        2.80      0.20 o
  -5  -8   2        4.47        4.53      0.46 o
  -4  -8   2       19.73       18.65      0.65 o
  -3  -8   2        2.58        2.89      0.24 o
  -2  -8   2        0.30        0.30      0.12 o
  -1  -8   2       24.93       23.28      0.65 o
   0  -8   2        0.01        0.10      0.08 o
   1  -8   2      138.54      142.06      1.98 o
   2  -8   2       12.93        8.55      0.47 o
   3  -8   2       90.43       85.04      1.52 o
   4  -8   2       11.65        9.38      0.50 o
   5  -8   2        7.96        8.94      0.47 o
   6  -8   2        4.43        5.66      0.36 o
   7  -8   2        0.06       -0.04      0.07 o
  -7  -7   2       16.74       18.61      0.48 o
  -6  -7   2        0.10        0.19      0.15 o
  -5  -7   2        1.75        1.71      0.30 o
  -4  -7   2        0.01       -0.02      0.07 o
  -3  -7   2       25.65       24.07      0.58 o
  -2  -7   2       21.68       22.15      1.07 o
  -1  -7   2        6.90        5.44      0.53 o
   0  -7   2        0.01       -0.08      0.15 o
   1  -7   2       34.26       34.75      1.26 o
   2  -7   2       38.09       39.93      1.45 o
   3  -7   2        4.19        5.18      0.53 o
   4  -7   2      129.55      120.00      1.40 o
   5  -7   2       38.52       39.28      1.01 o
   6  -7   2        0.19        0.22      0.25 o
   7  -7   2        2.02        2.78      0.27 o
   8  -7   2        0.33        0.13      0.06 o
  -7  -6   2       12.45       13.16      0.50 o
  -6  -6   2        3.48        2.55      0.38 o
  -5  -6   2       28.27       25.62      0.86 o
  -4  -6   2       21.61       21.97      0.55 o
  -3  -6   2       89.84       83.28      2.06 o
  -2  -6   2        0.14        0.30      0.15 o
  -1  -6   2      263.92      264.54      3.31 o
   0  -6   2        0.67        1.29      0.23 o
   1  -6   2       47.32       73.77      1.64 o
   2  -6   2      101.63      104.18      1.98 o
   3  -6   2       48.49       40.04      1.37 o
   4  -6   2       12.05       11.48      0.70 o
   5  -6   2       65.39       61.77      1.24 o
   6  -6   2       16.86       14.38      0.51 o
   7  -6   2       11.33       11.80      0.54 o
   8  -6   2       11.92       10.88      0.44 o
  -8  -5   2        1.93        1.52      0.23 o
  -7  -5   2       10.74       10.13      0.48 o
  -6  -5   2        8.85        6.51      0.61 o
  -5  -5   2        9.50       10.32      0.37 o
  -4  -5   2        0.67        1.17      0.17 o
  -3  -5   2        0.06        0.42      0.15 o
  -2  -5   2        1.42        1.22      0.23 o
  -1  -5   2       31.52       34.26      1.07 o
   0  -5   2      107.74      128.16      1.98 o
   1  -5   2       29.91       45.60      1.18 o
   2  -5   2      436.23      477.03      2.56 o
   3  -5   2        0.23        0.72      0.88 o
   4  -5   2        5.19        6.91      0.38 o
   5  -5   2      146.59      142.36      2.59 o
   6  -5   2        1.16        1.81      0.25 o
   7  -5   2       13.38       13.77      0.59 o
   8  -5   2        6.69        7.12      0.57 o
  -9  -4   2        0.66        0.42      0.11 o
  -8  -4   2        2.42        2.47      0.34 o
  -7  -4   2       10.76       11.03      0.74 o
  -6  -4   2       16.34       18.34      0.71 o
  -5  -4   2       20.69       20.90      1.03 o
  -4  -4   2        3.19        4.14      0.23 o
  -3  -4   2        1.09        3.21      0.19 o
  -2  -4   2       15.39       20.16      0.42 o
   0  -4   2      374.67      343.48      2.82 o
   1  -4   2        4.48       13.17      0.57 o
   2  -4   2      195.44      252.57      2.15 o
   3  -4   2      149.55      161.06      1.25 o
   4  -4   2       57.45       68.48      1.60 o
   5  -4   2       41.70       42.44      1.41 o
   6  -4   2       64.23       60.57      1.25 o
   7  -4   2        4.55        3.98      0.67 o
   8  -4   2        5.22        4.87      0.46 o
   9  -4   2       13.02       13.59      0.57 o
  -9  -3   2        0.00       -0.08      0.11 o
  -8  -3   2        0.99        0.88      0.23 o
  -7  -3   2        4.80        4.19      0.49 o
  -6  -3   2      302.61      278.35      3.92 o
  -5  -3   2       70.05       76.93      1.90 o
  -4  -3   2      215.08      185.33      1.78 o
  -3  -3   2      325.38      327.26      2.11 o
  -2  -3   2      133.04      145.49      1.26 o
  -1  -3   2      371.64      366.56      1.69 o
   0  -3   2        1.01        1.74      0.12 o
   1  -3   2     1678.70     1504.30      2.60 o
   2  -3   2      258.42      286.51      1.32 o
   3  -3   2      162.13      174.12      4.07 o
   4  -3   2        9.02       11.72      0.65 o
   5  -3   2       33.55       28.55      1.10 o
   6  -3   2       23.46       20.48      1.03 o
   7  -3   2       20.02       20.42      0.64 o
   8  -3   2        8.79        7.99      0.61 o
   9  -3   2        7.79        7.50      0.46 o
  -9  -2   2        0.08        0.11      0.11 o
  -8  -2   2        1.61        1.79      0.22 o
  -7  -2   2       92.14       90.06      2.61 o
  -6  -2   2      197.25      195.30      3.20 o
  -5  -2   2      199.31      216.65      3.08 o
  -4  -2   2        1.99        4.00      0.25 o
  -3  -2   2      161.73      213.23      4.93 o
  -2  -2   2      197.94      212.56      0.95 o
  -1  -2   2     1786.67     1509.07      3.15 o
   0  -2   2      868.92      758.88      1.90 o
   1  -2   2      737.64      683.28      1.55 o
   2  -2   2        1.48        1.89      0.19 o
   3  -2   2       50.76       42.07      0.70 o
   4  -2   2      142.70      143.28      1.48 o
   5  -2   2       18.23       20.36      0.91 o
   6  -2   2      109.15      104.14      2.21 o
   7  -2   2       19.69       22.60      0.76 o
   8  -2   2        0.51        1.07      0.27 o
   9  -2   2        6.35        6.13      0.46 o
  -9  -1   2       17.80       17.99      0.60 o
  -8  -1   2        1.17        1.98      0.24 o
  -7  -1   2        0.04        0.10      0.08 o
  -6  -1   2       28.85       28.81      1.18 o
  -5  -1   2        0.17        0.11      0.11 o
  -4  -1   2     1150.99     1174.06      3.95 o
  -3  -1   2        0.01        0.38      0.11 o
  -1  -1   2      664.19      645.23      1.80 o
   1  -1   2      605.99      574.14      1.18 o
   2  -1   2      369.50      377.08      9.82 o
   3  -1   2      263.00      296.10      4.72 o
   4  -1   2       18.22       14.53      0.47 o
   5  -1   2       61.27       62.52      1.13 o
   6  -1   2       30.11       34.03      1.29 o
   7  -1   2        1.61        4.05      0.34 o
   8  -1   2       56.98       55.39      1.43 o
   9  -1   2        1.29        1.07      0.19 o
 -10   0   2        0.02        0.08      0.08 o
  -9   0   2        3.64        4.75      0.34 o
  -8   0   2        0.72        0.82      0.16 o
  -7   0   2       24.96       25.09      0.67 o
  -6   0   2       25.56       27.16      0.78 o
  -5   0   2      629.08      615.40      4.61 o
  -4   0   2       10.97       12.16      0.39 o
  -3   0   2      937.84      898.50      3.37 o
  -2   0   2       61.44       70.04      0.99 o
  -1   0   2      951.05      829.73      2.01 o
   0   0   2     1209.32     1133.67      2.47 o
   1   0   2       24.45       24.72      0.78 o
   2   0   2      483.89      504.98      1.46 o
   3   0   2       50.39       47.68      0.84 o
   4   0   2       68.21       88.22      1.31 o
   5   0   2       16.09       23.14      1.07 o
   6   0   2        3.43        2.45      0.28 o
   7   0   2       17.96       14.58      0.62 o
   8   0   2       12.52       12.27      0.80 o
   9   0   2        5.12        6.20      0.42 o
 -10   1   2        0.08        0.08      0.08 o
  -9   1   2        3.35        3.12      0.38 o
  -8   1   2        1.38        1.52      0.17 o
  -7   1   2       45.65       43.58      1.48 o
  -6   1   2       41.63       46.09      1.45 o
  -5   1   2      181.46      193.77      3.69 o
  -4   1   2        2.15        0.96      0.23 o
  -3   1   2        8.47       10.39      0.34 o
  -2   1   2       78.43       86.94      0.83 o
   1   1   2        0.47        0.41      0.06 o
   2   1   2       11.27       14.69      0.61 o
   3   1   2       17.06       25.65      0.91 o
   4   1   2      114.12      117.12      2.21 o
   5   1   2       23.00       28.05      1.22 o
   6   1   2        0.50        1.11      0.13 o
   7   1   2        0.66        1.19      0.36 o
   8   1   2        0.39        0.30      0.13 o
 -10   2   2        2.01        2.44      0.27 o
  -9   2   2        0.01        0.23      0.15 o
  -8   2   2       11.71       10.68      0.54 o
  -7   2   2       31.72       32.24      0.75 o
  -6   2   2       17.47       18.35      0.95 o
  -5   2   2       21.26       22.02      0.63 o
  -4   2   2      123.55      125.15      1.94 o
  -3   2   2      184.86      158.76      1.94 o
  -2   2   2      370.48      370.28      2.66 o
  -1   2   2     4853.12     3806.30      7.61 o
   0   2   2      509.52      563.44      1.96 o
   1   2   2       51.90       49.58      1.12 o
   2   2   2        6.25        7.61      0.46 o
   3   2   2        1.57        2.40      0.30 o
   4   2   2       28.63       40.54      1.37 o
   5   2   2        3.87        2.97      0.42 o
   6   2   2        1.42        1.25      0.16 o
   7   2   2        0.34        0.11      0.13 o
   8   2   2        2.33        3.21      0.23 o
 -10   3   2        0.41        0.34      0.11 o
  -9   3   2        1.41        1.29      0.27 o
  -8   3   2        5.32        4.80      0.49 o
  -7   3   2       42.32       37.26      0.80 o
  -6   3   2        5.65        8.52      0.47 o
  -5   3   2       56.40       62.35      1.16 o
  -4   3   2       85.34      107.91      1.94 o
  -3   3   2       29.66       29.42      0.91 o
  -2   3   2       10.30       13.47      0.40 o
  -1   3   2      940.47      948.52      3.16 o
   0   3   2      146.77      123.79      1.50 o
   1   3   2        0.16        0.09      0.08 o
   2   3   2       11.89       15.80      0.72 o
   3   3   2        7.71       10.51      0.65 o
   4   3   2        4.59        4.99      0.53 o
   5   3   2        2.41        1.61      0.22 o
   6   3   2        3.18        3.34      0.30 o
   7   3   2        1.03        1.23      0.16 o
   8   3   2        6.00        7.35      0.42 o
  -9   4   2       23.87       24.78      0.99 o
  -8   4   2        0.44        0.64      0.15 o
  -7   4   2       11.27       10.89      0.44 o
  -6   4   2        6.16        7.32      0.44 o
  -5   4   2        6.12        6.21      0.38 o
  -4   4   2       49.02       51.53      1.66 o
  -3   4   2       71.78       92.38      1.83 o
  -2   4   2       25.86       33.19      0.71 o
  -1   4   2       98.40      109.34      1.24 o
   0   4   2      277.57      314.10      3.08 o
   1   4   2       17.31       18.84      0.80 o
   2   4   2       90.70       97.95      1.34 o
   3   4   2       45.36       49.67      1.52 o
   4   4   2       12.83       13.85      0.88 o
   5   4   2        1.20        1.35      0.20 o
   6   4   2       33.54       32.89      1.29 o
   7   4   2       14.55       16.44      0.76 o
  -9   5   2       14.33       15.45      0.69 o
  -8   5   2       31.50       32.08      0.86 o
  -7   5   2        5.62        4.25      0.27 o
  -6   5   2        6.85        8.59      0.39 o
  -5   5   2        0.16       -0.02      0.08 o
  -4   5   2       56.32       52.98      1.60 o
  -3   5   2        9.88       12.22      0.72 o
  -2   5   2       42.65       49.15      0.97 o
  -1   5   2       28.44       30.17      0.74 o
   0   5   2       94.07      120.36      2.13 o
   1   5   2       18.86       16.06      0.84 o
   2   5   2        3.59        3.20      0.38 o
   3   5   2       38.07       40.61      1.41 o
   4   5   2        5.07        4.12      0.28 o
   5   5   2       37.23       35.63      0.94 o
   6   5   2       40.83       41.03      1.33 o
  -9   6   2        2.04        2.78      0.27 o
  -8   6   2        5.17        3.88      0.42 o
  -7   6   2        2.94        2.63      0.38 o
  -6   6   2       29.43       27.63      1.22 o
  -5   6   2       87.88       84.59      1.52 o
  -4   6   2       63.56       56.10      1.71 o
  -3   6   2       18.17       16.75      0.91 o
  -2   6   2       15.35       12.70      0.54 o
  -1   6   2       12.94       16.82      0.88 o
   0   6   2      110.46      104.40      1.52 o
   1   6   2       40.09       42.60      4.36 o
   2   6   2        6.83        8.50      0.39 o
   3   6   2       91.06       89.50      1.21 o
   4   6   2        0.38        0.67      0.30 o
   5   6   2      136.99      142.77      2.55 o
   6   6   2       11.33       11.63      0.40 o
  -8   7   2        0.97        1.09      0.29 o
  -7   7   2        0.78        0.78      0.16 o
  -6   7   2       68.64       69.91      1.33 o
  -5   7   2        4.12        4.75      0.36 o
  -4   7   2       51.68       49.49      1.32 o
  -3   7   2      246.02      228.05      2.28 o
  -2   7   2       31.54       29.98      0.86 o
  -1   7   2       55.22       52.37      1.60 o
   0   7   2        9.12       10.54      0.42 o
   1   7   2       37.37       36.57      0.63 o
   2   7   2       14.48       16.69      0.48 o
   3   7   2        9.64        8.85      0.51 o
   4   7   2       33.92       33.48      1.05 o
   5   7   2        1.41        1.48      0.23 o
  -8   8   2        3.59        3.39      0.65 o
  -7   8   2        4.43        5.32      0.25 o
  -6   8   2        4.81        4.37      0.32 o
  -5   8   2        0.02       -0.02      0.08 o
  -4   8   2       22.09       20.87      0.95 o
  -3   8   2       16.99       16.28      0.69 o
  -2   8   2       60.89       58.92      1.41 o
  -1   8   2        0.24        0.19      0.11 o
   0   8   2      127.01      116.28      1.77 o
   1   8   2        0.36        0.29      0.09 o
   2   8   2       13.23       12.64      0.46 o
   3   8   2        0.88        1.03      0.16 o
   4   8   2        0.98        0.84      0.19 o
  -7   9   2        1.72        1.52      0.19 o
  -6   9   2       14.48       15.23      0.72 o
  -5   9   2        0.58        0.78      0.13 o
  -4   9   2        2.40        2.78      0.24 o
  -3   9   2        0.29        0.34      0.11 o
  -2   9   2        2.11        1.60      0.27 o
  -1   9   2        0.07        0.29      0.10 o
   0   9   2        0.02        0.17      0.09 o
   1   9   2        1.54        2.12      0.18 o
   2   9   2        2.11        2.62      0.23 o
   3   9   2        0.00        0.08      0.08 o
  -5  10   2        2.58        3.20      0.27 o
  -4  10   2        3.22        4.15      0.34 o
  -3  10   2        5.07        6.58      0.49 o
  -2  10   2        0.05       -0.04      0.11 o
  -1  10   2        2.84        3.39      0.34 o
   0  10   2        0.95        0.76      0.19 o
   1  10   2        0.16        0.30      0.11 o
  -2 -11   3        0.19       -0.01      0.13 o
  -1 -11   3        7.74        8.68      0.53 o
   0 -11   3        0.31        0.49      0.15 o
   1 -11   3        0.41        0.16      0.09 o
   2 -11   3        0.84        0.91      0.19 o
   3 -11   3        0.04       -0.08      0.11 o
   4 -11   3        0.09        0.08      0.08 o
  -3 -10   3        2.07        2.47      0.30 o
  -2 -10   3        0.33        0.27      0.15 o
  -1 -10   3       16.32       17.36      0.91 o
   0 -10   3       84.88       87.35      2.09 o
   1 -10   3       10.95       10.92      0.76 o
   2 -10   3       14.79       16.44      0.91 o
   3 -10   3        8.28        7.76      0.61 o
   4 -10   3        0.11        0.23      0.11 o
   5 -10   3        2.70        3.35      0.30 o
  -5  -9   3        0.19        0.30      0.11 o
  -4  -9   3        1.83        2.63      0.34 o
  -3  -9   3       14.33       13.44      0.56 o
  -2  -9   3        6.98        7.19      0.65 o
  -1  -9   3      248.31      240.10      3.65 o
   0  -9   3      163.03      161.50      3.01 o
   1  -9   3      145.35      134.17      2.70 o
   2  -9   3        0.83        1.41      0.30 o
   3  -9   3       66.45       64.48      1.75 o
   4  -9   3        0.40        0.37      0.09 o
   5  -9   3        1.18        1.24      0.14 o
   6  -9   3        4.59        4.09      0.18 o
  -6  -8   3        0.20        0.02      0.11 o
  -5  -8   3        0.30        0.19      0.11 o
  -4  -8   3       11.04       10.43      0.42 o
  -3  -8   3        7.11        7.70      0.47 o
  -2  -8   3        3.63        3.91      0.34 o
  -1  -8   3       40.51       37.97      1.20 o
   0  -8   3       11.41       12.42      0.58 o
   1  -8   3       64.02       66.38      1.87 o
   2  -8   3       27.16       24.46      0.63 o
   3  -8   3       54.87       51.15      0.80 o
   4  -8   3       75.56       71.30      1.75 o
   5  -8   3       14.38       13.25      0.57 o
   6  -8   3       18.71       18.57      0.65 o
   7  -8   3        0.17        0.27      0.07 o
  -7  -7   3        6.76        6.46      0.31 o
  -6  -7   3        0.30        0.42      0.15 o
  -5  -7   3        0.41        0.49      0.19 o
  -4  -7   3        0.78        1.19      0.22 o
  -3  -7   3       17.32       17.83      0.57 o
  -2  -7   3       19.15       20.55      1.03 o
  -1  -7   3        9.14        9.86      0.72 o
   0  -7   3       15.44       14.20      0.84 o
   1  -7   3        5.54        7.84      0.61 o
   2  -7   3       17.58       19.07      0.95 o
   3  -7   3        0.81        1.03      0.23 o
   4  -7   3        3.08        4.16      0.27 o
   5  -7   3        6.05        7.37      0.44 o
   6  -7   3       50.26       44.24      1.06 o
   7  -7   3        0.85        0.30      0.11 o
   8  -7   3       18.12       19.64      0.72 o
  -7  -6   3        2.81        3.39      0.27 o
  -6  -6   3        1.00        0.76      0.27 o
  -5  -6   3        0.68        0.30      0.15 o
  -4  -6   3        0.92        0.91      0.23 o
  -3  -6   3        8.03       11.00      0.72 o
  -2  -6   3      132.14      114.23      2.25 o
  -1  -6   3       11.82       10.70      0.69 o
   0  -6   3      177.11      165.31      2.59 o
   1  -6   3       37.09       54.70      1.48 o
   2  -6   3       17.88       22.11      0.95 o
   3  -6   3        0.03        2.23      1.60 o
   4  -6   3        3.68        1.79      0.27 o
   5  -6   3       84.02       79.83      1.17 o
   6  -6   3      181.34      171.78      1.73 o
   7  -6   3        0.19        0.13      0.08 o
   8  -6   3       11.28       11.04      0.61 o
  -8  -5   3        1.66        1.79      0.27 o
  -7  -5   3        2.24        2.35      0.25 o
  -6  -5   3        0.79        0.34      0.19 o
  -5  -5   3        3.53        4.54      0.36 o
  -4  -5   3        0.58        1.80      0.65 o
  -3  -5   3        4.53        5.66      0.65 o
  -2  -5   3       26.45       28.51      1.03 o
  -1  -5   3      110.92      108.25      1.90 o
   0  -5   3        0.25        0.19      0.11 o
   1  -5   3      693.76      746.61      4.99 o
   2  -5   3       26.90       30.99      0.70 o
   3  -5   3       32.79       42.26      0.89 o
   4  -5   3      226.64      217.95      3.05 o
   5  -5   3       97.78       95.99      2.17 o
   6  -5   3       33.97       30.61      0.74 o
   7  -5   3        7.61        7.67      0.43 o
   8  -5   3        0.00        0.38      0.15 o
  -9  -4   3        1.94        1.22      0.19 o
  -8  -4   3        2.32        2.47      0.34 o
  -7  -4   3       22.50       22.52      0.78 o
  -6  -4   3        4.62        4.62      0.36 o
  -5  -4   3        3.88        4.91      0.34 o
  -4  -4   3        4.34        3.64      0.22 o
  -3  -4   3       49.31       55.22      0.78 o
  -2  -4   3      595.64      622.20      2.99 o
  -1  -4   3        8.12        9.15      1.01 o
   0  -4   3      177.98      166.91      2.06 o
   1  -4   3      140.22      157.85      2.19 o
   2  -4   3      996.93     1018.05      4.68 o
   3  -4   3       42.26       50.17      1.29 o
   4  -4   3      443.20      416.45      4.11 o
   5  -4   3      242.29      230.97      3.31 o
   6  -4   3        2.13        2.66      0.27 o
   7  -4   3        0.40        0.23      0.15 o
   8  -4   3        7.42        8.07      0.57 o
  -9  -3   3        0.01       -0.08      0.11 o
  -8  -3   3        7.24        7.08      0.61 o
  -7  -3   3        0.13        0.27      0.15 o
  -6  -3   3       27.53       24.89      1.18 o
  -5  -3   3       26.12       30.89      0.80 o
  -4  -3   3       34.67       37.80      0.82 o
  -3  -3   3      308.78      370.02      2.13 o
  -2  -3   3      594.52      599.06      2.58 o
  -1  -3   3       60.01       61.48      0.61 o
   0  -3   3        5.59        7.15      0.24 o
   1  -3   3      234.39      261.05      1.22 o
   2  -3   3        0.37        0.04      0.04 o
   3  -3   3      162.80      162.53      2.25 o
   4  -3   3        7.33        8.03      0.57 o
   5  -3   3      169.18      166.53      2.74 o
   6  -3   3       41.71       44.77      0.87 o
   7  -3   3        1.00        1.06      0.48 o
   8  -3   3       22.51       23.64      0.99 o
  -9  -2   3       11.34       12.52      0.72 o
  -8  -2   3       19.98       17.89      0.99 o
  -7  -2   3       31.98       33.13      0.78 o
  -6  -2   3      351.38      352.43      4.30 o
  -5  -2   3        1.46        1.42      0.19 o
  -4  -2   3     1478.84     1535.72      4.93 o
  -3  -2   3      258.83      308.61      1.50 o
  -2  -2   3     4546.50     3709.84     25.35 o
  -1  -2   3        0.20        0.16      0.03 o
   0  -2   3       28.06       29.12      0.29 o
   1  -2   3       58.22       40.22      0.42 o
   2  -2   3      241.38      243.47      1.64 o
   3  -2   3       15.53       29.11      0.91 o
   4  -2   3       35.10       35.25      0.79 o
   5  -2   3       62.06       55.34      1.56 o
   6  -2   3       16.06       14.27      0.61 o
   7  -2   3       90.82       82.67      2.13 o
   8  -2   3        0.34        0.57      0.19 o
  -9  -1   3        0.42        0.44      0.11 o
  -8  -1   3       27.94       28.01      0.86 o
  -7  -1   3       62.95       63.82      1.69 o
  -6  -1   3      522.11      502.66      4.91 o
  -5  -1   3       48.30       45.57      1.10 o
  -4  -1   3     1003.82     1042.43     16.20 o
  -3  -1   3      631.85      683.70      2.77 o
  -2  -1   3      361.30      337.34      1.71 o
  -1  -1   3     2455.54     2142.07      3.58 o
   0  -1   3      284.52      297.40      1.83 o
   1  -1   3       11.84       13.70      0.49 o
   2  -1   3       47.38       35.60      0.59 o
   3  -1   3        8.44        4.51      0.25 o
   4  -1   3       29.29       28.49      0.71 o
   5  -1   3        3.99        3.71      0.30 o
   6  -1   3      170.59      156.09      1.66 o
   7  -1   3       21.45       17.39      0.99 o
   8  -1   3        5.47        6.20      0.53 o
 -10   0   3        8.65        9.63      0.46 o
  -9   0   3        3.47        5.40      0.49 o
  -8   0   3        0.72        0.77      0.15 o
  -7   0   3        3.58        2.85      0.38 o
  -6   0   3      176.17      177.27      1.99 o
  -5   0   3      619.11      613.49      2.62 o
  -4   0   3       40.14       43.46      0.78 o
  -3   0   3      295.49      308.27      2.63 o
  -2   0   3       16.80       16.08      0.38 o
  -1   0   3      381.77      383.39      1.52 o
   0   0   3     3227.97     2557.53      6.17 o
   1   0   3      581.02      562.19      1.08 o
   2   0   3      203.48      199.84      2.89 o
   3   0   3     1345.31     1317.55      4.32 o
   4   0   3        0.05        3.77      0.42 o
   5   0   3       51.63       47.96      1.60 o
   6   0   3       61.18       55.74      1.03 o
   7   0   3       26.88       25.62      1.18 o
   8   0   3        1.65        2.59      0.34 o
 -10   1   3        0.30        0.38      0.11 o
  -9   1   3        0.01        0.04      0.11 o
  -8   1   3        2.33        2.11      0.20 o
  -7   1   3        9.42        7.46      0.65 o
  -6   1   3       24.00       27.18      1.14 o
  -5   1   3        2.77        2.28      0.30 o
  -4   1   3       12.43       12.33      0.61 o
  -2   1   3      262.60      273.71      2.28 o
  -1   1   3      759.62      686.28      2.29 o
   0   1   3      105.37      105.55      2.93 o
   1   1   3       36.73       48.15      0.88 o
   2   1   3      761.14      822.47      4.95 o
   3   1   3      398.45      406.82      3.96 o
   4   1   3        0.03        0.04      0.08 o
   5   1   3       11.47       11.46      0.80 o
   6   1   3        4.36        4.73      0.36 o
   7   1   3        0.02        0.04      0.15 o
   8   1   3        0.44        0.72      0.19 o
 -10   2   3        0.88        1.22      0.19 o
  -9   2   3        2.05        2.02      0.30 o
  -8   2   3        0.15        0.37      0.09 o
  -7   2   3        3.35        4.39      1.26 o
  -6   2   3       11.51       10.89      0.78 o
  -5   2   3       85.51       73.65      1.71 o
  -4   2   3        1.56        3.54      0.34 o
  -3   2   3       53.82       63.07      1.33 o
  -2   2   3      159.40      153.61      1.31 o
  -1   2   3        0.02        0.23      0.05 o
   0   2   3      210.01      230.17      1.41 o
   1   2   3      445.04      462.50      3.50 o
   2   2   3       54.76       48.80      1.29 o
   3   2   3      277.53      278.01      3.43 o
   4   2   3        7.90        8.37      0.65 o
   5   2   3        2.19        2.79      0.28 o
   6   2   3        4.44        4.28      0.35 o
   7   2   3        6.59        7.57      0.57 o
   8   2   3        0.01       -0.08      0.08 o
 -10   3   3        0.78        0.72      0.15 o
  -9   3   3        0.05        0.04      0.11 o
  -8   3   3        3.70        3.73      0.46 o
  -7   3   3        0.08        0.12      0.07 o
  -6   3   3       16.43       14.36      0.80 o
  -5   3   3      163.15      189.55      2.97 o
  -4   3   3      233.56      255.02      3.20 o
  -3   3   3      431.94      477.08      3.96 o
  -2   3   3        4.14        2.75      0.20 o
  -1   3   3     2338.22     2232.59     16.23 o
   0   3   3       26.20       44.82     18.46 o
   1   3   3      121.07      146.39      4.36 o
   2   3   3       97.63       97.59      1.94 o
   3   3   3        0.61        0.19      0.15 o
   4   3   3       66.82       65.85      1.90 o
   5   3   3        1.96        0.99      0.27 o
   6   3   3        2.99        3.33      0.23 o
   7   3   3       17.77       17.66      0.76 o
  -9   4   3       34.76       38.22      1.22 o
  -8   4   3        0.69        0.76      0.23 o
  -7   4   3       19.91       19.17      0.58 o
  -6   4   3        2.37        3.31      0.31 o
  -5   4   3      170.21      168.41      2.03 o
  -4   4   3        4.28        5.56      0.49 o
  -3   4   3       12.57        9.56      0.43 o
  -2   4   3      524.29      472.21      4.07 o
  -1   4   3       52.56       74.33      1.07 o
   0   4   3        1.42        0.57      0.15 o
   1   4   3       31.19       30.68      1.10 o
   2   4   3        7.84        6.67      0.39 o
   3   4   3       34.18       34.77      0.93 o
   4   4   3       47.39       45.77      0.70 o
   5   4   3       10.92       10.92      0.76 o
   6   4   3        0.12        0.65      0.38 o
  -9   5   3       17.96       18.88      0.76 o
  -8   5   3       11.68       11.19      0.69 o
  -7   5   3        8.99        8.30      0.37 o
  -6   5   3       11.90       10.70      0.37 o
  -5   5   3      154.88      147.64      6.34 o
  -4   5   3       18.72       17.39      0.95 o
  -3   5   3      133.13      122.23      1.66 o
  -2   5   3       70.45       68.66      1.20 o
  -1   5   3      149.07      131.93      2.40 o
   0   5   3       50.57       65.54      1.71 o
   1   5   3       36.66       33.11      1.26 o
   2   5   3      118.38      107.57      2.36 o
   3   5   3       18.31       16.89      0.55 o
   4   5   3      244.31      240.97      2.06 o
   5   5   3        1.17        1.33      0.19 o
   6   5   3       10.35        9.55      0.53 o
  -8   6   3        0.02        0.04      0.08 o
  -7   6   3        0.91        0.99      0.27 o
  -6   6   3       58.04       56.79      1.79 o
  -5   6   3       38.48       36.23      0.80 o
  -4   6   3       60.89       62.46      1.87 o
  -3   6   3       45.96       40.31      1.45 o
  -2   6   3       78.70       73.17      1.32 o
  -1   6   3       49.74       49.06      1.56 o
   0   6   3       38.77       39.40      1.41 o
   1   6   3       81.26       77.30      1.18 o
   2   6   3        0.89        1.28      0.16 o
   3   6   3       52.08       54.20      1.24 o
   4   6   3        4.45        5.19      0.36 o
   5   6   3        1.87        2.06      0.27 o
  -8   7   3        4.57        4.91      0.38 o
  -7   7   3        0.81        1.14      0.27 o
  -6   7   3        1.43        1.69      0.20 o
  -5   7   3       16.99       15.42      0.62 o
  -4   7   3        1.89        1.88      0.23 o
  -3   7   3        0.52        0.47      0.12 o
  -2   7   3       29.67       25.16      0.82 o
  -1   7   3        5.53        4.24      0.34 o
   0   7   3       29.59       25.89      0.69 o
   1   7   3       34.20       32.36      0.77 o
   2   7   3        7.37        7.20      0.46 o
   3   7   3        0.06        0.08      0.09 o
   4   7   3        0.07        0.04      0.11 o
  -7   8   3        5.17        4.83      0.42 o
  -6   8   3       12.21       12.75      0.51 o
  -5   8   3        0.01        0.19      0.11 o
  -4   8   3       19.89       16.71      0.95 o
  -3   8   3        2.43        2.02      0.34 o
  -2   8   3       31.57       29.61      1.22 o
  -1   8   3        4.05        3.24      0.42 o
   0   8   3        2.87        3.07      0.28 o
   1   8   3       19.80       19.83      0.70 o
   2   8   3        0.16        0.18      0.09 o
   3   8   3        0.08        0.02      0.08 o
  -6   9   3        8.03        8.60      0.53 o
  -5   9   3        0.51        0.91      0.19 o
  -4   9   3        0.05       -0.15      0.15 o
  -3   9   3        0.25        0.15      0.11 o
  -2   9   3        0.10        0.08      0.11 o
  -1   9   3        2.11        2.36      0.34 o
   0   9   3        3.19        2.93      0.38 o
   1   9   3        0.11        0.03      0.06 o
   2   9   3        0.00        0.14      0.08 o
  -4  10   3        7.90       10.96      0.53 o
  -3  10   3        0.99        0.42      0.15 o
  -2  10   3        0.01       -0.11      0.11 o
  -1  10   3        1.07        1.75      0.23 o
  -2 -11   4        0.92        0.78      0.11 o
  -1 -11   4        7.11        7.07      0.35 o
   0 -11   4        7.78        7.58      0.38 o
   1 -11   4        1.26        1.60      0.17 o
   2 -11   4        0.76        0.88      0.19 o
   3 -11   4        3.96        4.11      0.34 o
  -3 -10   4        4.98        4.87      0.42 o
  -2 -10   4       24.03       23.98      1.03 o
  -1 -10   4        2.24        3.46      0.42 o
   0 -10   4       16.51       19.41      0.95 o
   1 -10   4        0.38        0.08      0.11 o
   2 -10   4        6.69        7.69      0.61 o
   3 -10   4        9.01        9.25      0.65 o
   4 -10   4        5.27        4.91      0.24 o
   5 -10   4        2.78        4.02      0.22 o
  -5  -9   4        2.95        2.35      0.34 o
  -4  -9   4        3.26        2.97      0.34 o
  -3  -9   4        0.33        0.11      0.15 o
  -2  -9   4       29.82       33.27      1.33 o
  -1  -9   4       48.00       52.60      1.67 o
   0  -9   4       41.87       40.38      1.48 o
   1  -9   4       39.92       39.44      0.99 o
   2  -9   4       21.90       19.56      0.99 o
   3  -9   4        0.89        0.91      0.23 o
   4  -9   4       11.61       11.92      0.51 o
   5  -9   4        5.44        5.80      0.34 o
   6  -9   4        0.32        0.16      0.06 o
  -6  -8   4        1.14        1.23      0.16 o
  -5  -8   4        1.59        0.84      0.23 o
  -4  -8   4       51.11       48.14      1.13 o
  -3  -8   4        1.26        1.18      0.19 o
  -2  -8   4       43.31       42.30      0.87 o
  -1  -8   4      149.02      148.42      2.20 o
   0  -8   4      193.81      180.86      1.76 o
   1  -8   4       16.43       17.31      0.80 o
   2  -8   4       35.39       31.35      0.96 o
   3  -8   4        4.52        4.78      0.35 o
   4  -8   4        1.37        1.49      0.17 o
   5  -8   4        1.50        0.72      0.15 o
   6  -8   4       11.64       12.43      0.51 o
   7  -8   4        1.23        1.60      0.12 o
  -6  -7   4        0.36        0.57      0.19 o
  -5  -7   4       72.81       63.76      1.90 o
  -4  -7   4       31.21       29.78      0.93 o
  -3  -7   4       92.47       86.68      1.24 o
  -2  -7   4        1.53        1.03      0.23 o
  -1  -7   4      150.26      141.71      2.70 o
   0  -7   4       27.25       31.78      1.26 o
   1  -7   4       21.50       19.53      0.99 o
   2  -7   4       18.55       12.67      0.80 o
   3  -7   4       18.36       14.05      0.88 o
   4  -7   4       96.56       87.16      1.49 o
   5  -7   4       30.32       28.97      1.07 o
   6  -7   4        7.00        6.29      0.57 o
   7  -7   4        0.04        0.04      0.11 o
  -7  -6   4        2.29        2.24      0.18 o
  -6  -6   4        0.07       -0.08      0.11 o
  -5  -6   4       10.00        8.30      0.69 o
  -4  -6   4        3.45        3.84      0.46 o
  -3  -6   4        0.92        2.85      0.38 o
  -2  -6   4        0.04        0.11      0.11 o
  -1  -6   4        5.96        5.06      0.49 o
   0  -6   4        4.17        5.48      0.49 o
   1  -6   4        1.85        0.84      0.19 o
   2  -6   4       30.85       34.41      1.26 o
   3  -6   4       62.44       56.65      0.92 o
   4  -6   4      210.11      202.80      3.08 o
   5  -6   4      216.70      210.50      2.62 o
   6  -6   4       18.60       18.53      0.70 o
   7  -6   4        3.09        2.74      0.38 o
   8  -6   4       22.37       24.47      0.80 o
  -8  -5   4        0.01        0.34      0.15 o
  -7  -5   4        9.01        7.33      0.36 o
  -6  -5   4        1.48        1.33      0.30 o
  -5  -5   4       30.75       23.57      0.78 o
  -4  -5   4       10.75       15.67      0.59 o
  -3  -5   4       39.06       34.42      0.85 o
  -2  -5   4        3.87        3.84      0.27 o
  -1  -5   4      235.41      255.90      3.05 o
   0  -5   4      542.74      551.27      4.42 o
   1  -5   4      210.66      258.22      4.49 o
   2  -5   4      273.11      282.06      4.42 o
   3  -5   4        7.16        8.22      0.57 o
   4  -5   4       10.37        7.12      0.57 o
   5  -5   4       82.50       79.61      1.18 o
   6  -5   4       13.67       11.09      0.55 o
   7  -5   4       41.15       42.36      1.45 o
   8  -5   4       13.92       18.57      0.76 o
  -9  -4   4        0.08        0.06      0.10 o
  -8  -4   4       11.35       12.16      0.51 o
  -7  -4   4       16.77       16.82      0.56 o
  -6  -4   4       13.99       12.71      0.47 o
  -5  -4   4        6.11        4.57      0.46 o
  -4  -4   4       75.72       66.31      1.64 o
  -3  -4   4      121.58      130.06      1.48 o
  -2  -4   4        2.54        1.14      0.13 o
  -1  -4   4       90.53       93.10      0.91 o
   0  -4   4      228.13      251.67      1.26 o
   1  -4   4      216.90      263.62      2.51 o
   2  -4   4       19.63       21.19      0.59 o
   3  -4   4      214.17      204.51      2.74 o
   4  -4   4       36.37       39.01      1.33 o
   5  -4   4      128.39      125.04      2.51 o
   6  -4   4       26.76       25.50      0.91 o
   7  -4   4        9.29        8.83      0.65 o
   8  -4   4        0.07       -0.04      0.08 o
  -9  -3   4        0.00        0.06      0.05 o
  -8  -3   4       25.20       25.38      0.86 o
  -7  -3   4        0.73        1.08      0.16 o
  -6  -3   4        3.62        5.48      0.49 o
  -5  -3   4        0.16        0.23      0.15 o
  -4  -3   4        1.97        2.40      0.30 o
  -3  -3   4      705.72      683.89      6.87 o
  -2  -3   4      155.09      158.88      1.11 o
  -1  -3   4      544.94      524.00      2.36 o
   0  -3   4      245.64      274.34      1.76 o
   1  -3   4     1092.02     1055.31      3.82 o
   2  -3   4        0.67        0.76      0.11 o
   3  -3   4        9.31        8.03      0.53 o
   4  -3   4      389.56      353.22      3.84 o
   5  -3   4        4.12        5.90      0.53 o
   6  -3   4       35.14       32.66      0.83 o
   7  -3   4       13.54       15.53      0.76 o
   8  -3   4        0.05        0.11      0.08 o
  -9  -2   4        1.52        2.25      0.22 o
  -8  -2   4       82.04       81.77      1.48 o
  -7  -2   4       66.28       72.00      1.79 o
  -6  -2   4       16.64       18.12      0.91 o
  -5  -2   4        0.03        0.30      0.15 o
  -4  -2   4      954.35     1021.88      5.90 o
  -3  -2   4        6.03        5.33      0.38 o
  -2  -2   4       15.04       21.68      0.45 o
  -1  -2   4      204.98      199.75      0.93 o
   0  -2   4       61.55       45.23      0.69 o
   1  -2   4      392.00      360.15      2.19 o
   2  -2   4       39.48       51.01      0.83 o
   3  -2   4        0.09        3.00      1.87 o
   4  -2   4        0.17        1.44      0.17 o
   5  -2   4        1.27        0.61      0.19 o
   6  -2   4       31.28       30.50      0.72 o
   7  -2   4        3.68        3.54      0.42 o
   8  -2   4        0.08        0.11      0.11 o
  -9  -1   4        6.78        5.33      0.49 o
  -8  -1   4       58.73       53.27      1.14 o
  -7  -1   4      590.35      566.98      3.92 o
  -6  -1   4       10.52        9.52      0.65 o
  -5  -1   4      452.00      450.48      4.22 o
  -4  -1   4      182.63      198.35      2.51 o
  -3  -1   4      218.71      245.24      3.94 o
  -2  -1   4       20.37       17.36      0.57 o
  -1  -1   4      141.06      141.51      1.19 o
   0  -1   4      430.98      400.18      4.15 o
   1  -1   4      159.01      155.38      1.29 o
   2  -1   4      115.71      123.67      2.28 o
   3  -1   4        5.85        8.52      0.39 o
   4  -1   4       54.34       48.80      1.01 o
   5  -1   4        0.29        1.03      0.23 o
   6  -1   4        4.04        3.42      0.31 o
   7  -1   4       18.80       17.66      0.95 o
   8  -1   4       10.48        9.74      0.57 o
 -10   0   4        4.51        5.25      0.34 o
  -9   0   4        4.36        4.03      0.42 o
  -8   0   4       54.52       57.68      1.00 o
  -7   0   4       50.87       45.90      1.58 o
  -6   0   4       54.95       62.73      1.64 o
  -5   0   4        0.88        0.61      0.15 o
  -4   0   4        4.82        6.66      0.46 o
  -3   0   4       46.91       60.94      1.26 o
  -2   0   4      135.53      117.35      1.60 o
  -1   0   4       23.77       21.37      0.42 o
   0   0   4      197.83      222.59      2.17 o
   1   0   4      229.18      231.47      1.57 o
   2   0   4       74.60       73.19      1.01 o
   3   0   4        2.34        3.81      0.42 o
   4   0   4       26.07       25.12      1.10 o
   5   0   4        3.88        4.40      0.35 o
   6   0   4        0.92        1.48      0.22 o
   7   0   4       12.87       11.19      0.76 o
   8   0   4       10.16       10.12      0.57 o
 -10   1   4        1.39        2.13      0.23 o
  -9   1   4        9.28       10.66      0.69 o
  -8   1   4        1.02        0.99      0.14 o
  -7   1   4       58.56       58.38      0.87 o
  -6   1   4        0.39        0.79      0.21 o
  -5   1   4        1.43        2.47      0.34 o
  -4   1   4        0.06        0.30      0.11 o
  -3   1   4       50.81       34.45      0.99 o
  -2   1   4      142.14      187.45      1.43 o
  -1   1   4      283.19      345.44      3.12 o
   0   1   4       21.27       17.03      0.46 o
   1   1   4      206.65      260.85      2.44 o
   2   1   4       34.61       24.86      0.95 o
   3   1   4       10.84       10.96      0.72 o
   4   1   4        7.51        7.16      0.61 o
   5   1   4        7.72        6.36      0.43 o
   6   1   4        2.06        1.67      0.30 o
   7   1   4        0.63        0.91      0.23 o
   8   1   4        2.65        2.44      0.23 o
 -10   2   4        0.26        0.46      0.11 o
  -9   2   4        9.48       10.81      0.69 o
  -8   2   4        1.59        1.94      0.23 o
  -7   2   4       14.46       13.20      0.48 o
  -6   2   4        4.36        2.82      0.38 o
  -5   2   4        1.29        0.69      0.19 o
  -4   2   4       15.34       11.08      0.65 o
  -3   2   4      112.19      125.30      2.02 o
  -2   2   4      373.20      326.27      2.55 o
  -1   2   4      923.19      936.95     12.48 o
   0   2   4      357.88      424.36      3.39 o
   1   2   4      137.88      164.48      1.63 o
   2   2   4        0.13        0.61      0.19 o
   3   2   4       18.20       21.54      1.03 o
   4   2   4        0.00        0.08      0.11 o
   5   2   4        5.22        5.90      0.57 o
   6   2   4        2.41        2.53      0.27 o
   7   2   4        1.94        1.29      0.23 o
 -10   3   4        1.01        0.72      0.15 o
  -9   3   4        5.88        7.19      0.53 o
  -8   3   4        5.65        5.56      0.53 o
  -7   3   4        6.17        6.61      0.30 o
  -6   3   4        6.69        8.72      0.48 o
  -5   3   4        0.05        1.87      0.30 o
  -4   3   4        8.77        7.88      0.61 o
  -3   3   4       66.35       86.59      1.48 o
  -2   3   4        2.05        1.05      0.13 o
  -1   3   4      421.99      415.61      3.65 o
   0   3   4      263.65      321.30      2.27 o
   1   3   4        4.91        2.17      0.22 o
   2   3   4        1.55        1.47      0.19 o
   3   3   4       20.93       23.70      0.78 o
   4   3   4        2.04        2.05      0.20 o
   5   3   4       61.28       57.97      1.79 o
   6   3   4        1.77        2.12      0.23 o
   7   3   4       14.45       14.20      0.57 o
  -9   4   4        0.01        0.04      0.11 o
  -8   4   4        0.56        0.53      0.19 o
  -7   4   4       18.08       17.29      0.69 o
  -6   4   4       47.31       53.86      1.32 o
  -5   4   4       78.17       83.24      2.17 o
  -4   4   4      135.75      139.39      2.63 o
  -3   4   4       39.71       39.41      0.93 o
  -2   4   4      547.88      565.67      8.66 o
  -1   4   4        9.34        8.98      0.61 o
   0   4   4       38.96       40.73      1.33 o
   1   4   4       83.42       95.69      2.09 o
   2   4   4       74.50       72.43      1.90 o
   3   4   4        0.54        0.27      0.08 o
   4   4   4       57.34       58.66      1.26 o
   5   4   4       14.12       15.07      0.88 o
  -9   5   4        1.62        1.67      0.23 o
  -8   5   4        3.99        4.45      0.46 o
  -7   5   4       21.72       22.85      0.74 o
  -6   5   4       58.88       61.80      1.03 o
  -5   5   4      106.63      110.41      1.75 o
  -4   5   4        0.59        1.03      0.27 o
  -3   5   4        7.70        9.99      0.51 o
  -2   5   4       27.37       22.53      1.07 o
  -1   5   4        6.29        3.84      0.46 o
   0   5   4       29.77       33.53      1.29 o
   1   5   4       87.38       82.10      2.06 o
   2   5   4       43.06       45.10      1.11 o
   3   5   4       92.13       94.17      2.36 o
   4   5   4        2.86        3.10      0.38 o
   5   5   4        0.09       -0.04      0.08 o
  -8   6   4        1.66        1.75      0.23 o
  -7   6   4        8.01        8.77      0.44 o
  -6   6   4       32.64       34.18      1.37 o
  -5   6   4       57.90       54.85      1.75 o
  -4   6   4        2.53        3.54      0.32 o
  -3   6   4       70.86       69.85      1.37 o
  -2   6   4        1.03        1.03      0.27 o
  -1   6   4        0.76        1.08      0.29 o
   0   6   4       12.96       11.61      0.45 o
   1   6   4       20.48       18.90      0.59 o
   2   6   4        3.85        3.94      0.42 o
   3   6   4       14.12       14.06      0.61 o
   4   6   4        9.99       12.18      0.72 o
  -8   7   4        0.09        0.15      0.11 o
  -7   7   4        2.35        3.08      0.34 o
  -6   7   4        1.16        0.49      0.19 o
  -5   7   4        0.44        0.42      0.19 o
  -4   7   4       42.86       40.92      1.52 o
  -3   7   4        3.78        3.88      0.49 o
  -2   7   4       84.83       72.82      1.48 o
  -1   7   4       35.37       32.50      0.94 o
   0   7   4       48.38       45.14      1.10 o
   1   7   4        0.73        0.52      0.15 o
   2   7   4        1.24        1.20      0.21 o
   3   7   4        1.08        0.94      0.15 o
   4   7   4       16.47       17.39      0.69 o
  -7   8   4        3.20        3.42      0.23 o
  -6   8   4        0.36        0.88      0.23 o
  -5   8   4        3.91        3.92      0.46 o
  -4   8   4        3.22        2.63      0.38 o
  -3   8   4       29.19       31.33      1.26 o
  -2   8   4        7.19        7.65      0.61 o
  -1   8   4        0.54        1.03      0.16 o
   0   8   4        0.59        1.01      0.17 o
   1   8   4        0.26        0.46      0.11 o
   2   8   4        3.47        3.35      0.24 o
   3   8   4        0.35        0.23      0.08 o
  -6   9   4        0.40        0.53      0.15 o
  -5   9   4        1.74        2.13      0.27 o
  -4   9   4        3.80        3.12      0.34 o
  -3   9   4        4.14        3.62      0.25 o
  -2   9   4        0.57        0.33      0.08 o
  -1   9   4        1.15        2.09      0.27 o
   0   9   4        0.63        0.83      0.12 o
  -2 -11   5        7.24        6.85      0.46 o
  -1 -11   5        3.09        3.41      0.24 o
   0 -11   5       14.58       16.37      0.52 o
   1 -11   5        0.01       -0.04      0.08 o
   2 -11   5        3.50        3.96      0.34 o
  -3 -10   5       11.95       13.55      0.72 o
  -2 -10   5       20.58       22.06      0.68 o
  -1 -10   5       22.67       24.93      1.03 o
   0 -10   5        0.05        0.12      0.07 o
   1 -10   5       17.26       16.84      0.50 o
   2 -10   5        0.12       -0.01      0.10 o
   3 -10   5        0.23        0.34      0.11 o
   4 -10   5        6.76        8.53      0.29 o
   5 -10   5        2.00        3.16      0.19 o
  -5  -9   5        6.25        6.09      0.42 o
  -4  -9   5       12.80       14.48      0.52 o
  -3  -9   5        2.53        2.51      0.34 o
  -2  -9   5       49.76       51.65      1.60 o
  -1  -9   5        4.01        4.21      0.36 o
   0  -9   5        3.25        3.53      0.30 o
   1  -9   5        4.31        3.76      0.26 o
   2  -9   5       16.74       17.82      0.66 o
   3  -9   5        9.60       10.16      0.72 o
   4  -9   5        2.04        2.85      0.38 o
   5  -9   5        0.05        0.19      0.11 o
   6  -9   5        8.08       10.01      0.49 o
  -6  -8   5        6.75        5.98      0.32 o
  -5  -8   5        2.99        3.23      0.28 o
  -4  -8   5       25.29       23.95      0.78 o
  -3  -8   5        4.64        4.49      0.49 o
  -2  -8   5      159.82      153.93      2.89 o
  -1  -8   5      205.68      188.67      2.26 o
   0  -8   5        3.59        3.32      0.31 o
   1  -8   5       29.44       27.05      0.85 o
   2  -8   5        7.32        5.60      0.53 o
   3  -8   5       17.61       15.64      0.91 o
   4  -8   5       21.77       19.22      0.99 o
   5  -8   5        0.06        0.13      0.08 o
   6  -8   5        6.24        5.41      0.24 o
  -7  -7   5        3.56        2.72      0.22 o
  -6  -7   5        3.29        2.82      0.38 o
  -5  -7   5        6.19        4.07      0.49 o
  -4  -7   5       46.66       43.81      1.56 o
  -3  -7   5        2.64        2.38      0.24 o
  -2  -7   5      167.92      164.28      2.97 o
  -1  -7   5       35.91       32.66      1.29 o
   0  -7   5       10.41       10.89      0.76 o
   1  -7   5        0.40       -0.08      0.11 o
   2  -7   5       25.49       29.27      1.26 o
   3  -7   5        0.05       -0.11      0.15 o
   4  -7   5       29.69       29.09      0.69 o
   5  -7   5        5.08        5.37      0.38 o
   6  -7   5        9.89        9.10      0.65 o
   7  -7   5        1.08        1.41      0.23 o
  -8  -6   5        1.09        1.14      0.19 o
  -7  -6   5        1.40        1.18      0.27 o
  -6  -6   5        0.27        0.46      0.23 o
  -5  -6   5        1.11        0.34      0.15 o
  -4  -6   5       14.45       11.55      0.55 o
  -3  -6   5        2.81        3.27      0.42 o
  -2  -6   5        5.98        8.07      0.61 o
  -1  -6   5        9.88       11.53      0.72 o
   0  -6   5       19.36       17.70      0.91 o
   1  -6   5        9.11        8.41      0.65 o
   2  -6   5        4.91        5.60      0.35 o
   3  -6   5       24.05       25.58      1.07 o
   4  -6   5       33.76       30.45      0.72 o
   5  -6   5       17.80       18.75      0.64 o
   6  -6   5        2.06        1.98      0.34 o
   7  -6   5        9.65       11.15      0.65 o
  -8  -5   5        2.53        3.27      0.34 o
  -7  -5   5        4.35        5.18      0.53 o
  -6  -5   5        9.67        7.97      0.47 o
  -5  -5   5       40.11       32.98      0.94 o
  -4  -5   5       43.69       41.64      1.41 o
  -3  -5   5        0.00        0.03      0.10 o
  -2  -5   5        1.41        1.41      0.72 o
  -1  -5   5        4.42        6.26      0.29 o
   0  -5   5      201.07      219.14      2.10 o
   1  -5   5       13.00       18.13      0.57 o
   2  -5   5      121.72      138.13      1.72 o
   3  -5   5        4.26        4.22      0.46 o
   4  -5   5       18.38       17.01      0.91 o
   5  -5   5      139.09      129.79      2.43 o
   6  -5   5       14.72       14.08      0.88 o
   7  -5   5       45.93       51.08      1.45 o
  -9  -4   5        4.61        6.36      0.42 o
  -8  -4   5        7.06        7.88      0.61 o
  -7  -4   5       15.09       15.07      0.95 o
  -6  -4   5       21.49       19.76      0.74 o
  -5  -4   5        9.21       10.16      0.72 o
  -4  -4   5       55.68       63.91      1.67 o
  -3  -4   5      296.77      301.63      2.59 o
  -2  -4   5        2.07        1.70      0.15 o
  -1  -4   5      100.93      136.24      1.45 o
   0  -4   5      167.83      163.13      1.33 o
   1  -4   5        6.89        8.12      0.31 o
   2  -4   5        0.79        1.27      0.74 o
   3  -4   5       81.84       78.87      1.83 o
   4  -4   5        2.20        3.05      0.38 o
   5  -4   5      205.54      202.63      2.33 o
   6  -4   5       63.20       61.43      1.83 o
   7  -4   5        5.34        4.61      0.46 o
  -9  -3   5        4.83        4.61      0.38 o
  -8  -3   5       19.42       18.46      1.03 o
  -7  -3   5       13.78       12.79      0.91 o
  -6  -3   5      167.20      152.71      2.74 o
  -5  -3   5       24.90       27.48      1.14 o
  -4  -3   5      674.92      631.43      5.10 o
  -3  -3   5       58.99       72.43      1.60 o
  -2  -3   5      265.91      268.40      2.35 o
  -1  -3   5        2.00        3.76      0.30 o
   0  -3   5      329.66      371.53      2.31 o
   1  -3   5        0.11        2.57      0.17 o
   2  -3   5       81.11       95.91      1.30 o
   3  -3   5       11.44        7.08      0.53 o
   4  -3   5      273.45      265.41      3.50 o
   5  -3   5      226.76      219.46      2.53 o
   6  -3   5       16.59       16.67      0.95 o
   7  -3   5        2.20        1.70      0.29 o
  -9  -2   5        5.44        5.14      0.46 o
  -8  -2   5       15.97       17.27      0.67 o
  -7  -2   5       15.95       13.78      0.95 o
  -6  -2   5       69.48       77.69      1.94 o
  -5  -2   5       30.75       40.84      1.33 o
  -4  -2   5       49.41       59.30      1.52 o
  -3  -2   5     1175.23     1298.45     16.33 o
  -2  -2   5      133.33      153.42      1.22 o
  -1  -2   5        1.33        1.87      0.12 o
   0  -2   5        7.57        8.67      1.67 o
   1  -2   5      347.62      381.54      2.37 o
   2  -2   5        4.65        3.90      0.27 o
   3  -2   5       20.35       16.91      0.58 o
   4  -2   5      104.85       99.81      1.52 o
   5  -2   5       32.64       31.20      0.89 o
   6  -2   5        0.80        0.95      0.17 o
   7  -2   5       23.43       25.81      1.03 o
   8  -2   5        0.00        0.27      0.11 o
  -9  -1   5       47.40       43.81      1.37 o
  -8  -1   5       13.34       13.66      0.84 o
  -7  -1   5      216.47      214.91      4.91 o
  -6  -1   5        0.03        0.27      0.11 o
  -5  -1   5       49.64       49.41      1.45 o
  -4  -1   5       53.59       57.17      1.45 o
  -3  -1   5       44.93       67.34      0.98 o
  -2  -1   5      134.90      225.83      2.44 o
  -1  -1   5      439.46      454.59      3.50 o
   0  -1   5      269.00      261.00      2.70 o
   1  -1   5      428.41      493.13      2.61 o
   2  -1   5       97.59      105.82      1.26 o
   3  -1   5      205.53      239.69      2.51 o
   4  -1   5        5.83        6.53      0.51 o
   5  -1   5       46.03       42.03      2.89 o
   6  -1   5       26.15       23.99      0.78 o
   7  -1   5        1.17        1.37      0.27 o
   8  -1   5        1.47        1.94      0.23 o
  -9   0   5        3.71        4.01      0.30 o
  -8   0   5       12.60       13.31      0.58 o
  -7   0   5      105.51      105.32      1.33 o
  -6   0   5       61.24       55.95      1.64 o
  -5   0   5       43.28       40.08      1.29 o
  -4   0   5        9.59       14.29      0.48 o
  -3   0   5       53.48       60.53      0.97 o
  -2   0   5       11.23       10.20      0.38 o
  -1   0   5        8.15       10.85      0.57 o
   0   0   5        0.36        0.08      0.08 o
   1   0   5       88.29       87.35      1.60 o
   2   0   5        3.65        3.14      0.95 o
   3   0   5       45.04       36.46      1.33 o
   4   0   5       32.10       35.06      1.37 o
   5   0   5        4.38        5.29      0.53 o
   6   0   5       58.67       59.20      1.24 o
   7   0   5       10.89       10.58      0.65 o
 -10   1   5        0.01        0.04      0.08 o
  -9   1   5        0.34        0.14      0.06 o
  -8   1   5       46.91       48.86      1.13 o
  -7   1   5      112.06      107.17      1.35 o
  -6   1   5        0.71        0.42      0.15 o
  -5   1   5        2.56        1.75      0.30 o
  -4   1   5        0.68        0.84      0.19 o
  -3   1   5       21.47       25.08      0.91 o
  -2   1   5        3.66        3.00      0.20 o
  -1   1   5       47.34       47.75      0.80 o
   0   1   5       12.99       12.12      0.63 o
   1   1   5       42.31       37.42      0.77 o
   2   1   5        8.90       11.76      0.72 o
   3   1   5       94.85       96.38      2.25 o
   4   1   5        0.07        0.05      0.08 o
   5   1   5       11.33       11.08      0.80 o
   6   1   5       31.33       29.13      0.91 o
   7   1   5        1.96        2.28      0.30 o
 -10   2   5        1.82        1.56      0.19 o
  -9   2   5        0.03       -0.11      0.15 o
  -8   2   5       11.68       11.10      0.54 o
  -7   2   5       29.20       27.28      0.61 o
  -6   2   5       23.60       24.63      1.14 o
  -5   2   5       59.64       66.00      1.79 o
  -4   2   5       43.17       48.83      1.45 o
  -3   2   5      216.39      194.33      2.13 o
  -2   2   5     1493.64     1464.61      4.76 o
  -1   2   5      285.17      308.27      3.08 o
   0   2   5      221.98      217.81      1.92 o
   1   2   5       12.89        8.83      1.35 o
   2   2   5      108.34      119.77      5.67 o
   3   2   5        1.65        3.10      0.28 o
   4   2   5        0.12        0.20      0.10 o
   5   2   5       45.02       39.09      1.48 o
   6   2   5        0.30        0.66      0.15 o
   7   2   5        6.39        5.75      0.38 o
 -10   3   5        2.86        3.01      0.27 o
  -9   3   5        3.63        3.54      0.38 o
  -8   3   5        8.75        8.94      0.69 o
  -7   3   5        8.80        9.38      0.41 o
  -6   3   5       66.99       62.23      1.87 o
  -5   3   5        0.23        0.80      0.23 o
  -4   3   5       18.33       16.52      0.88 o
  -3   3   5       65.11       67.38      2.80 o
  -2   3   5       70.04       62.56      1.39 o
  -1   3   5        0.50        0.65      0.19 o
   0   3   5        8.22        9.51      0.35 o
   1   3   5       12.19       11.23      0.51 o
   2   3   5      172.74      168.39      2.15 o
   3   3   5        2.39        3.40      0.27 o
   4   3   5       10.11        9.38      0.50 o
   5   3   5        5.65        5.71      0.53 o
   6   3   5        1.29        1.34      0.16 o
  -9   4   5        5.54        4.80      0.42 o
  -8   4   5        7.59        7.46      0.61 o
  -7   4   5      107.11      104.87      1.65 o
  -6   4   5       34.24       29.77      0.74 o
  -5   4   5       19.85       20.02      1.07 o
  -4   4   5       12.63       12.64      0.80 o
  -3   4   5        3.12        2.68      0.25 o
  -2   4   5       75.36       80.05      1.90 o
  -1   4   5       96.32      106.08      2.21 o
   0   4   5      230.24      204.63      3.12 o
   1   4   5       92.65       84.58      2.06 o
   2   4   5      274.28      258.45      2.89 o
   3   4   5       26.01       25.33      0.68 o
   4   4   5       16.85       15.58      0.62 o
   5   4   5        0.01       -0.04      0.08 o
  -9   5   5        1.88        1.71      0.23 o
  -8   5   5       16.11       18.96      0.84 o
  -7   5   5       12.09       11.30      0.72 o
  -6   5   5        4.74        4.36      0.34 o
  -5   5   5      180.01      167.70      1.71 o
  -4   5   5       48.02       47.03      1.12 o
  -3   5   5        7.93        9.36      0.67 o
  -2   5   5      171.59      164.93      2.93 o
  -1   5   5       49.55       55.72      1.71 o
   0   5   5        0.19        0.00      0.13 o
   1   5   5        6.02        5.97      0.39 o
   2   5   5        2.81        2.85      0.42 o
   3   5   5        8.03        8.01      0.46 o
   4   5   5        2.11        2.66      0.23 o
   5   5   5        0.35        0.27      0.11 o
  -8   6   5        2.40        2.59      0.27 o
  -7   6   5        9.10        8.26      0.40 o
  -6   6   5        1.66        1.31      0.19 o
  -5   6   5       24.39       25.92      1.18 o
  -4   6   5       19.22       15.00      0.95 o
  -3   6   5        0.33        0.00      0.19 o
  -2   6   5       18.13       15.11      0.66 o
  -1   6   5        7.53        5.05      0.38 o
   0   6   5        4.61        5.53      0.39 o
   1   6   5        2.88        2.78      0.42 o
   2   6   5        0.04       -0.04      0.15 o
   3   6   5       11.85       13.82      0.80 o
   4   6   5        5.08        4.76      0.38 o
  -7   7   5        0.01        0.08      0.08 o
  -6   7   5       15.21       14.05      0.80 o
  -5   7   5        2.14        2.28      0.34 o
  -4   7   5        6.53        5.60      0.57 o
  -3   7   5        8.39        7.19      0.61 o
  -2   7   5        0.03        0.08      0.11 o
  -1   7   5        7.40        6.69      0.42 o
   0   7   5        0.57        0.70      0.15 o
   1   7   5        1.00        1.14      0.27 o
   2   7   5        0.02        0.11      0.11 o
   3   7   5        9.94       11.50      0.57 o
  -6   8   5        0.94        0.46      0.15 o
  -5   8   5        5.07        5.21      0.46 o
  -4   8   5        3.52        5.21      0.49 o
  -3   8   5        0.84        0.91      0.23 o
  -2   8   5        0.11        0.08      0.06 o
  -1   8   5        0.12        0.13      0.07 o
   0   8   5        7.79        7.64      0.36 o
   1   8   5        7.06        8.49      0.53 o
  -5   9   5        2.72        3.08      0.27 o
  -4   9   5        0.76        0.64      0.21 o
  -3   9   5        0.02       -0.04      0.05 o
  -2   9   5        0.02        0.19      0.10 o
  -2 -11   6        8.76       10.24      0.53 o
  -1 -11   6        3.22        2.47      0.30 o
   0 -11   6        0.06        0.11      0.11 o
   1 -11   6        4.06        4.95      0.27 o
   2 -11   6        0.00       -0.08      0.08 o
  -3 -10   6       15.43       17.01      0.80 o
  -2 -10   6        0.01        0.11      0.15 o
  -1 -10   6       34.84       36.18      0.91 o
   0 -10   6        6.06        5.70      0.36 o
   1 -10   6        0.08        0.04      0.08 o
   2 -10   6       11.12       14.69      0.76 o
   3 -10   6        0.32        0.23      0.11 o
   4 -10   6       15.59       16.77      0.48 o
  -5  -9   6        0.60        0.65      0.15 o
  -4  -9   6       23.60       25.54      0.99 o
  -3  -9   6        1.86        1.75      0.27 o
  -2  -9   6        3.76        2.74      0.38 o
  -1  -9   6       27.74       27.05      0.86 o
   0  -9   6        3.01        2.20      0.25 o
   1  -9   6        1.21        0.91      0.17 o
   2  -9   6       44.77       42.19      1.01 o
   3  -9   6       17.55       13.25      0.80 o
   4  -9   6        8.60        9.10      0.61 o
   5  -9   6        2.03        3.29      0.36 o
  -6  -8   6       20.80       19.78      0.61 o
  -5  -8   6        0.49        0.72      0.19 o
  -4  -8   6        8.08        7.96      0.46 o
  -3  -8   6        2.04        2.37      0.27 o
  -2  -8   6        7.29        8.10      0.53 o
  -1  -8   6       13.17       14.35      0.76 o
   0  -8   6       65.67       59.86      1.18 o
   1  -8   6        7.36        5.47      0.39 o
   2  -8   6       95.87       79.67      2.06 o
   3  -8   6       12.14       10.54      0.76 o
   4  -8   6       19.57       17.62      0.91 o
   5  -8   6        1.50        1.88      0.20 o
   6  -8   6        0.23        0.15      0.07 o
  -7  -7   6        0.67        0.66      0.12 o
  -6  -7   6       20.21       19.75      0.95 o
  -5  -7   6       16.82       13.64      0.61 o
  -4  -7   6        0.00        0.11      0.09 o
  -3  -7   6       12.50       11.26      0.52 o
  -2  -7   6        0.40        0.45      0.11 o
  -1  -7   6      106.85      104.29      2.44 o
   0  -7   6       92.66       86.71      2.21 o
   1  -7   6        0.83        0.65      0.11 o
   2  -7   6       49.61       41.59      1.06 o
   3  -7   6       17.75       15.49      0.91 o
   4  -7   6       18.40       16.56      0.91 o
   5  -7   6        2.37        2.40      0.34 o
   6  -7   6        0.00        0.20      0.09 o
  -8  -6   6        2.05        2.59      0.19 o
  -7  -6   6        2.30        2.23      0.24 o
  -6  -6   6        8.56        5.79      0.61 o
  -5  -6   6       43.00       37.42      1.48 o
  -4  -6   6        4.93        3.84      0.34 o
  -3  -6   6       28.18       28.64      0.85 o
  -2  -6   6      658.09      620.66      5.60 o
  -1  -6   6      150.15      138.89      2.63 o
   0  -6   6      287.21      274.93      3.77 o
   1  -6   6       66.13       64.55      1.87 o
   2  -6   6        6.52        5.48      0.49 o
   3  -6   6       93.76       85.94      1.85 o
   4  -6   6        0.23        0.01      0.17 o
   5  -6   6        8.95        9.14      0.72 o
   6  -6   6        3.15        3.35      0.38 o
   7  -6   6       18.51       21.22      0.72 o
  -8  -5   6        0.33        0.37      0.11 o
  -7  -5   6        3.04        2.13      0.38 o
  -6  -5   6        1.36        0.94      0.19 o
  -5  -5   6       11.70       12.95      0.61 o
  -4  -5   6        4.90        2.36      0.38 o
  -3  -5   6        4.15        4.64      0.42 o
  -2  -5   6      194.68      206.20      2.08 o
  -1  -5   6       62.78       55.28      0.86 o
   0  -5   6       10.80       13.63      0.69 o
   1  -5   6       20.98       23.79      0.60 o
   2  -5   6       99.70       89.07      1.98 o
   3  -5   6        4.96        2.63      0.38 o
   4  -5   6      469.65      439.90      3.42 o
   5  -5   6        0.04       -0.04      0.15 o
   6  -5   6       21.15       21.20      1.03 o
   7  -5   6       14.86       17.66      0.76 o
  -9  -4   6        0.30        0.76      0.15 o
  -8  -4   6        1.21        0.61      0.19 o
  -7  -4   6        0.07        0.00      0.15 o
  -6  -4   6       20.04       18.60      0.74 o
  -5  -4   6      103.60      107.15      2.36 o
  -4  -4   6      169.20      177.87      2.89 o
  -3  -4   6      139.42      145.71      2.44 o
  -2  -4   6        0.93        1.60      0.27 o
  -1  -4   6       73.47       80.02      1.38 o
   0  -4   6       54.18       58.99      1.09 o
   1  -4   6        7.48       13.13      0.43 o
   2  -4   6       96.26       90.68      1.42 o
   3  -4   6      205.78      213.04      3.16 o
   4  -4   6      270.92      234.46      2.91 o
   5  -4   6       29.17       29.37      0.88 o
   6  -4   6       10.40        8.49      0.65 o
   7  -4   6        6.42        7.99      0.53 o
  -9  -3   6        0.67        0.99      0.23 o
  -8  -3   6        4.87        4.61      0.53 o
  -7  -3   6        0.46        0.32      0.12 o
  -6  -3   6       24.43       24.52      0.83 o
  -5  -3   6       70.12       72.13      1.90 o
  -4  -3   6        9.11       11.11      0.72 o
  -3  -3   6        2.84        1.29      0.23 o
  -2  -3   6      205.69      189.15      1.43 o
  -1  -3   6      297.75      299.28      2.27 o
   0  -3   6      168.05      163.60      1.75 o
   1  -3   6        0.84        6.05      0.53 o
   2  -3   6        5.64        4.51      0.36 o
   3  -3   6       62.62       62.77      1.67 o
   4  -3   6       51.74       48.61      0.92 o
   5  -3   6       65.22       64.04      1.29 o
   6  -3   6        0.13       -0.11      0.15 o
   7  -3   6       27.04       32.77      0.99 o
  -9  -2   6       50.41       49.71      1.41 o
  -8  -2   6        0.98        0.19      0.19 o
  -7  -2   6       17.78       17.18      0.71 o
  -6  -2   6       22.29       20.78      1.07 o
  -5  -2   6       29.55       25.05      1.10 o
  -4  -2   6        4.58        4.30      0.42 o
  -3  -2   6      139.56      119.43      1.44 o
  -2  -2   6       42.25       42.32      0.95 o
  -1  -2   6       31.08       28.32      0.99 o
   0  -2   6      183.85      186.43      2.59 o
   1  -2   6      350.09      387.16     12.22 o
   2  -2   6       46.45       52.15      1.45 o
   3  -2   6        7.35        7.74      0.72 o
   4  -2   6       55.02       56.50      1.06 o
   5  -2   6       63.17       61.66      1.83 o
   6  -2   6        7.48        7.00      0.40 o
   7  -2   6       22.73       24.59      0.88 o
  -9  -1   6       15.44       14.96      0.80 o
  -8  -1   6        5.43        5.37      0.53 o
  -7  -1   6       51.21       55.82      1.26 o
  -6  -1   6       15.67       14.16      0.88 o
  -5  -1   6       24.70       22.84      1.03 o
  -4  -1   6       25.66       30.26      1.10 o
  -3  -1   6      186.92      198.03      3.06 o
  -2  -1   6       22.53       24.99      1.73 o
  -1  -1   6       37.19       39.62      1.18 o
   0  -1   6      510.63      489.00      4.11 o
   1  -1   6      201.79      202.84      2.70 o
   2  -1   6        9.42        5.28      0.40 o
   3  -1   6        3.32        1.83      0.23 o
   4  -1   6        0.13        0.49      0.10 o
   5  -1   6        0.00       -0.11      0.19 o
   6  -1   6        8.46        9.92      0.47 o
   7  -1   6        1.60        1.79      0.23 o
  -9   0   6        0.94        0.73      0.13 o
  -8   0   6       65.20       64.72      1.26 o
  -7   0   6       62.35       64.82      1.06 o
  -6   0   6        7.55        8.15      0.65 o
  -5   0   6        5.84        6.55      0.57 o
  -4   0   6      264.44      295.98      3.31 o
  -3   0   6      231.38      248.67      3.05 o
  -2   0   6        5.55        5.67      0.46 o
  -1   0   6       87.19      100.45      1.90 o
   0   0   6        6.42        8.03      0.53 o
   1   0   6        1.37        1.52      0.23 o
   2   0   6        5.05        4.61      0.49 o
   3   0   6       14.67       11.72      0.80 o
   4   0   6        1.77        1.12      0.19 o
   5   0   6       21.75       19.68      1.03 o
   6   0   6        4.19        3.24      0.27 o
   7   0   6        7.92        8.72      0.49 o
 -10   1   6        0.91        1.10      0.15 o
  -9   1   6       13.95       13.37      0.52 o
  -8   1   6       33.62       34.15      0.93 o
  -7   1   6        1.55        1.36      0.19 o
  -6   1   6       14.76       14.12      0.88 o
  -5   1   6       49.00       47.81      1.56 o
  -4   1   6       10.19       12.26      0.72 o
  -3   1   6        0.30        0.19      0.11 o
  -2   1   6       87.50       94.09      1.30 o
  -1   1   6       41.20       43.51      1.29 o
   0   1   6        1.97        4.71      0.28 o
   1   1   6       16.78       12.60      0.69 o
   2   1   6       57.71       60.06      1.50 o
   3   1   6        0.10        2.28      2.21 o
   4   1   6        0.23        0.11      0.15 o
   5   1   6        2.50        2.51      0.38 o
   6   1   6        6.51        5.18      0.32 o
 -10   2   6        0.16        0.04      0.08 o
  -9   2   6       14.41       14.54      0.76 o
  -8   2   6        0.60        0.54      0.15 o
  -7   2   6       21.17       20.45      0.60 o
  -6   2   6        5.97        4.28      0.28 o
  -5   2   6       16.35       18.57      0.99 o
  -4   2   6      194.66      200.67      3.05 o
  -3   2   6       28.09       23.48      0.99 o
  -2   2   6      173.67      224.04      2.89 o
  -1   2   6        0.12        0.09      0.15 o
   0   2   6        2.14        0.85      0.15 o
   1   2   6        0.52        0.06      0.10 o
   2   2   6       19.31       16.55      0.64 o
   3   2   6       55.85       54.15      1.14 o
   4   2   6        9.88       10.70      0.80 o
   5   2   6       30.72       30.60      1.22 o
   6   2   6        0.13        0.08      0.06 o
  -9   3   6       10.12        9.48      0.57 o
  -8   3   6        0.66        0.53      0.19 o
  -7   3   6       83.30       78.19      2.89 o
  -6   3   6        3.87        4.40      0.28 o
  -5   3   6       49.55       50.17      1.67 o
  -4   3   6       31.45       32.05      1.29 o
  -3   3   6        0.09        0.04      0.15 o
  -2   3   6      110.72      109.51      2.21 o
  -1   3   6      238.79      242.47      2.66 o
   0   3   6      303.67      305.19      3.69 o
   1   3   6        2.55        4.47      0.35 o
   2   3   6      291.16      287.69      4.57 o
   3   3   6        8.52        8.23      0.47 o
   4   3   6        9.78        9.74      0.72 o
   5   3   6        6.37        7.27      0.53 o
  -9   4   6        3.01        3.24      0.30 o
  -8   4   6        9.40       10.09      0.65 o
  -7   4   6        3.03        3.58      0.42 o
  -6   4   6       14.84       14.10      0.61 o
  -5   4   6        0.11       -0.05      0.11 o
  -4   4   6        0.56        0.88      0.23 o
  -3   4   6       90.20       82.94      2.06 o
  -2   4   6      371.85      348.24      4.22 o
  -1   4   6        0.03        0.10      0.10 o
   0   4   6       65.45       64.47      1.29 o
   1   4   6       88.88       81.95      1.48 o
   2   4   6       10.80       10.94      0.45 o
   3   4   6        0.06        0.06      0.13 o
   4   4   6        2.43        2.51      0.34 o
   5   4   6        0.01       -0.04      0.05 o
  -9   5   6        0.40        0.30      0.11 o
  -8   5   6        0.17        0.19      0.11 o
  -7   5   6       55.63       60.52      1.60 o
  -6   5   6        1.31        1.06      0.17 o
  -5   5   6       36.06       36.61      0.97 o
  -4   5   6        4.23        3.55      0.25 o
  -3   5   6       16.31       14.50      0.50 o
  -2   5   6      174.86      163.28      1.49 o
  -1   5   6       44.34       39.38      1.05 o
   0   5   6        5.99        5.87      0.42 o
   1   5   6       10.27        7.92      0.69 o
   2   5   6        8.61        8.29      0.37 o
   3   5   6        1.21        1.02      0.15 o
   4   5   6       13.55       14.08      0.61 o
  -8   6   6        3.75        4.03      0.30 o
  -7   6   6        1.24        1.49      0.27 o
  -6   6   6        3.81        4.91      0.34 o
  -5   6   6       33.07       34.96      1.94 o
  -4   6   6       19.96       19.17      0.68 o
  -3   6   6       55.14       49.25      1.64 o
  -2   6   6        1.28        0.69      0.23 o
  -1   6   6        8.96        7.99      0.65 o
   0   6   6        3.69        3.24      0.42 o
   1   6   6        0.05        0.28      0.12 o
   2   6   6        0.20        0.46      0.15 o
   3   6   6        0.12        0.19      0.08 o
  -7   7   6        6.71        6.36      0.38 o
  -6   7   6        3.75        4.49      0.42 o
  -5   7   6        0.49        0.69      0.19 o
  -4   7   6        0.25        0.15      0.15 o
  -3   7   6        3.96        4.49      0.49 o
  -2   7   6        0.37       -0.08      0.15 o
  -1   7   6        1.85        2.81      0.25 o
   0   7   6        0.03        0.06      0.08 o
   1   7   6        0.27        0.84      0.19 o
   2   7   6        0.03        0.04      0.08 o
  -6   8   6        2.79        3.39      0.30 o
  -5   8   6        0.14        0.00      0.08 o
  -4   8   6        0.33        0.46      0.15 o
  -3   8   6        0.02        0.30      0.15 o
  -2   8   6        0.33        0.15      0.11 o
  -1   8   6        5.56        5.90      0.53 o
   0   8   6        3.83        4.34      0.34 o
  -1 -11   7       13.71       15.61      0.69 o
   0 -11   7        6.14        7.65      0.46 o
   1 -11   7        1.57        1.98      0.23 o
  -3 -10   7        3.46        3.81      0.34 o
  -2 -10   7        0.61        0.65      0.19 o
  -1 -10   7        0.10        0.01      0.09 o
   0 -10   7        0.10        0.06      0.08 o
   1 -10   7        0.33        0.49      0.11 o
   2 -10   7       10.57       11.57      0.65 o
   3 -10   7        6.85        7.29      0.34 o
   4 -10   7        0.53        0.57      0.11 o
  -5  -9   7        4.91        5.10      0.38 o
  -4  -9   7       11.38       11.95      0.69 o
  -3  -9   7        3.87        4.49      0.32 o
  -2  -9   7        0.39        0.28      0.12 o
  -1  -9   7        2.50        2.80      0.28 o
   0  -9   7        5.48        5.65      0.39 o
   1  -9   7        0.45        0.25      0.11 o
   2  -9   7        3.71        3.81      0.34 o
   3  -9   7        0.25        0.35      0.10 o
   4  -9   7        3.05        3.09      0.24 o
   5  -9   7        9.30       11.23      0.38 o
  -6  -8   7        0.15        0.34      0.11 o
  -5  -8   7        0.00       -0.04      0.15 o
  -4  -8   7        1.03        0.61      0.19 o
  -3  -8   7        9.14        7.91      0.47 o
  -2  -8   7      117.00      111.91      1.87 o
  -1  -8   7       33.87       34.39      1.21 o
   0  -8   7       22.34       22.92      0.81 o
   1  -8   7        9.98        9.35      0.42 o
   2  -8   7       33.25       31.76      0.93 o
   3  -8   7        6.14        4.91      0.35 o
   4  -8   7        2.99        2.75      0.25 o
   5  -8   7       18.69       23.61      0.50 o
  -7  -7   7        4.58        4.06      0.25 o
  -6  -7   7        0.50        0.42      0.12 o
  -5  -7   7        0.55        0.76      0.19 o
  -4  -7   7        0.62        0.69      0.19 o
  -3  -7   7       17.15       17.77      0.58 o
  -2  -7   7       89.56       84.30      1.08 o
  -1  -7   7      130.07      119.49      1.44 o
   0  -7   7        7.48        5.32      0.24 o
   1  -7   7       20.53       20.06      0.53 o
   2  -7   7      160.68      140.53      2.70 o
   3  -7   7       13.34       11.30      0.76 o
   4  -7   7       19.79       19.79      0.69 o
   5  -7   7        0.03        0.20      0.07 o
   6  -7   7        0.19        0.41      0.07 o
  -8  -6   7        0.50        0.78      0.11 o
  -7  -6   7        0.13        0.13      0.09 o
  -6  -6   7        6.27        5.45      0.39 o
  -5  -6   7        3.88        2.66      0.38 o
  -4  -6   7        0.19        0.19      0.11 o
  -3  -6   7       78.99       75.06      1.23 o
  -2  -6   7        1.46        1.29      0.27 o
  -1  -6   7       36.23       31.25      1.29 o
   0  -6   7       17.27       17.70      0.99 o
   1  -6   7        6.65        6.01      0.61 o
   2  -6   7        4.97        2.55      0.38 o
   3  -6   7       18.83       16.00      0.53 o
   4  -6   7        0.23        0.11      0.11 o
   5  -6   7       24.21       26.80      0.71 o
   6  -6   7        1.91        2.61      0.20 o
  -8  -5   7        0.07        0.15      0.06 o
  -7  -5   7        6.76        4.69      0.42 o
  -6  -5   7        0.65        0.30      0.13 o
  -5  -5   7      285.04      241.24      2.70 o
  -4  -5   7       11.56       11.30      0.80 o
  -3  -5   7      264.78      269.03      3.58 o
  -2  -5   7        1.45        1.26      0.15 o
  -1  -5   7       37.78       37.31      0.96 o
   0  -5   7       46.23       42.51      1.04 o
   1  -5   7        0.75        0.46      0.19 o
   2  -5   7      214.97      203.48      3.16 o
   3  -5   7       62.43       62.45      1.04 o
   4  -5   7       80.12       76.35      2.06 o
   5  -5   7       15.91       18.31      0.99 o
   6  -5   7        0.16        0.19      0.11 o
  -9  -4   7        0.07        0.11      0.11 o
  -8  -4   7        6.19        4.99      0.49 o
  -7  -4   7        2.49        2.09      0.38 o
  -6  -4   7      185.71      158.38      1.71 o
  -5  -4   7       19.10       16.59      0.66 o
  -4  -4   7       68.32       62.92      1.75 o
  -3  -4   7        2.47        2.66      0.34 o
  -2  -4   7        0.20        0.29      0.07 o
  -1  -4   7        1.12        1.46      0.61 o
   0  -4   7        5.50        2.47      0.34 o
   1  -4   7       16.09       10.81      0.72 o
   2  -4   7       10.48       11.66      0.99 o
   3  -4   7      134.40      115.54      1.43 o
   4  -4   7        1.48        1.72      0.27 o
   5  -4   7        0.45        0.69      0.23 o
   6  -4   7        0.02        0.04      0.11 o
  -9  -3   7       21.94       24.06      0.88 o
  -8  -3   7        6.52        6.43      0.61 o
  -7  -3   7        3.55        3.31      0.46 o
  -6  -3   7        6.56        6.55      0.44 o
  -5  -3   7       76.61       81.19      2.09 o
  -4  -3   7       39.11       32.85      1.26 o
  -3  -3   7       12.39       17.33      0.59 o
  -2  -3   7       11.46       10.01      0.51 o
  -1  -3   7        2.60        1.75      0.30 o
   0  -3   7      160.25      152.06      2.59 o
   1  -3   7        8.15        7.46      0.61 o
   2  -3   7        0.52        0.89      0.30 o
   3  -3   7      247.76      227.17      1.98 o
   4  -3   7      128.32      129.27      2.93 o
   5  -3   7       10.47       10.47      0.72 o
   6  -3   7        4.05        4.53      0.42 o
  -9  -2   7       18.69       20.44      0.88 o
  -8  -2   7       20.67       18.27      0.99 o
  -7  -2   7        0.04        0.28      0.17 o
  -6  -2   7        0.64        0.72      0.15 o
  -5  -2   7       27.70       32.28      1.29 o
  -4  -2   7        3.86        7.23      0.57 o
  -3  -2   7       25.06       31.27      0.81 o
  -2  -2   7       29.03       28.35      0.73 o
  -1  -2   7      426.56      440.31      4.30 o
   0  -2   7        7.08        7.42      0.57 o
   1  -2   7      167.80      196.10      2.97 o
   2  -2   7        3.42        2.72      0.27 o
   3  -2   7      212.70      200.93      1.90 o
   4  -2   7      272.06      264.23      3.84 o
   5  -2   7        0.25       -0.08      0.15 o
   6  -2   7        9.42       10.30      0.43 o
  -9  -1   7        0.34        0.15      0.11 o
  -8  -1   7        0.66        0.53      0.19 o
  -7  -1   7        2.37        1.95      0.20 o
  -6  -1   7        0.39        0.36      0.08 o
  -5  -1   7        4.17        5.33      0.53 o
  -4  -1   7       58.54       70.83      3.86 o
  -3  -1   7        1.98        1.77      0.25 o
  -2  -1   7        3.19        4.42      0.46 o
  -1  -1   7      112.07      118.22      2.25 o
   0  -1   7        6.66        3.73      0.42 o
   1  -1   7       78.72       85.76      1.94 o
   2  -1   7       25.82       24.51      1.14 o
   3  -1   7       12.09       15.31      0.53 o
   4  -1   7       67.04       65.49      1.32 o
   5  -1   7       17.23       16.76      0.67 o
   6  -1   7        3.95        4.19      0.38 o
  -9   0   7        0.12       -0.09      0.09 o
  -8   0   7        1.36        1.26      0.19 o
  -7   0   7       15.68       15.03      0.45 o
  -6   0   7        1.04        0.65      0.11 o
  -5   0   7       66.32       58.96      1.75 o
  -4   0   7        6.37        7.42      0.57 o
  -3   0   7       13.51       10.01      0.69 o
  -2   0   7        0.89        0.38      0.15 o
  -1   0   7       25.12       27.10      1.10 o
   0   0   7       75.96       78.52      1.87 o
   1   0   7       44.23       47.77      1.45 o
   2   0   7        1.32        1.14      0.27 o
   3   0   7       57.94       58.78      1.02 o
   4   0   7       32.05       28.85      1.26 o
   5   0   7       10.44       11.50      0.72 o
   6   0   7        1.80        1.49      0.16 o
  -9   1   7        0.45        0.27      0.11 o
  -8   1   7       35.80       40.00      0.98 o
  -7   1   7       31.68       30.55      0.64 o
  -6   1   7       25.54       24.79      0.57 o
  -5   1   7        0.07       -0.08      0.11 o
  -4   1   7      263.24      268.80      3.62 o
  -3   1   7        0.02        0.69      0.19 o
  -2   1   7       55.31       47.88      1.52 o
  -1   1   7        2.10        1.75      0.30 o
   0   1   7       76.61       83.70      1.98 o
   1   1   7        7.84        7.42      0.65 o
   2   1   7        3.55        4.06      0.35 o
   3   1   7       11.37        9.02      0.72 o
   4   1   7        0.13        0.30      0.15 o
   5   1   7        2.15        3.20      0.38 o
   6   1   7        3.92        3.56      0.22 o
  -9   2   7       17.14       16.37      0.72 o
  -8   2   7      135.46      142.62      2.51 o
  -7   2   7        0.83        0.93      0.17 o
  -6   2   7        4.43        3.26      0.25 o
  -5   2   7        0.51        0.31      0.13 o
  -4   2   7        0.49        0.33      0.12 o
  -3   2   7        2.76        2.58      0.32 o
  -2   2   7        1.45        1.56      0.19 o
  -1   2   7        9.33        8.65      0.74 o
   0   2   7      122.33      117.96      1.35 o
   1   2   7        0.00        0.33      0.12 o
   2   2   7       16.86       14.84      0.95 o
   3   2   7       13.30       12.67      0.84 o
   4   2   7        0.23        0.42      0.15 o
   5   2   7        7.60        8.68      0.57 o
  -9   3   7       62.79       64.29      1.37 o
  -8   3   7       12.09       13.28      0.76 o
  -7   3   7       21.85       23.18      1.07 o
  -6   3   7        0.53        0.49      0.13 o
  -5   3   7        4.14        3.66      0.22 o
  -4   3   7        0.06       -0.06      0.09 o
  -3   3   7        3.61        3.20      0.46 o
  -2   3   7       15.65       15.68      0.67 o
  -1   3   7       93.43       87.59      1.48 o
   0   3   7      182.87      170.76      2.23 o
   1   3   7       27.77       28.93      0.89 o
   2   3   7        0.04        0.23      0.15 o
   3   3   7        5.65        5.79      0.53 o
   4   3   7        2.87        2.66      0.34 o
   5   3   7        0.17        0.20      0.08 o
  -9   4   7        2.87        3.16      0.30 o
  -8   4   7        0.22        0.34      0.15 o
  -7   4   7       48.20       48.34      1.48 o
  -6   4   7        0.04        0.11      0.11 o
  -5   4   7        0.09        0.27      0.10 o
  -4   4   7        2.31        2.60      0.28 o
  -3   4   7       76.59       64.20      1.35 o
  -2   4   7        0.20        0.13      0.07 o
  -1   4   7       18.34       15.85      0.69 o
   0   4   7        1.31        1.90      0.38 o
   1   4   7       33.12       30.07      1.33 o
   2   4   7        6.15        7.36      0.35 o
   3   4   7        0.03       -0.04      0.08 o
   4   4   7        6.47        7.27      0.46 o
  -8   5   7        1.03        1.52      0.23 o
  -7   5   7       29.00       30.98      1.10 o
  -6   5   7       35.44       35.25      0.87 o
  -5   5   7        0.01       -0.01      0.09 o
  -4   5   7       55.08       52.55      0.94 o
  -3   5   7        0.26        0.42      0.10 o
  -2   5   7       47.15       45.34      1.07 o
  -1   5   7       19.87       16.29      0.95 o
   0   5   7        3.03        3.88      0.46 o
   1   5   7        9.21        7.91      0.51 o
   2   5   7        0.00       -0.06      0.06 o
   3   5   7        2.35        2.53      0.19 o
  -7   6   7        1.98        2.17      0.27 o
  -6   6   7       24.25       23.71      0.65 o
  -5   6   7        0.20        0.25      0.09 o
  -4   6   7        0.43        0.34      0.09 o
  -3   6   7       22.17       18.23      0.95 o
  -2   6   7       18.08       16.18      0.91 o
  -1   6   7        5.35        5.60      0.53 o
   0   6   7        0.61        0.29      0.11 o
   1   6   7        5.01        6.40      0.34 o
   2   6   7        1.03        1.22      0.19 o
  -6   7   7        0.81        0.57      0.15 o
  -5   7   7        0.28        0.27      0.11 o
  -4   7   7        0.04        0.00      0.11 o
  -3   7   7        7.45        6.81      0.53 o
  -2   7   7       10.03        9.70      0.57 o
  -1   7   7        1.78        2.62      0.23 o
   0   7   7        0.03       -0.04      0.05 o
   1   7   7        1.82        2.78      0.27 o
  -4   8   7        0.07       -0.11      0.11 o
  -3   8   7        0.32        0.34      0.11 o
  -3 -10   8        0.56        0.69      0.15 o
  -2 -10   8        0.00       -0.04      0.11 o
  -1 -10   8        2.34        2.59      0.34 o
   0 -10   8        0.06        0.19      0.11 o
   1 -10   8        0.01        0.30      0.27 o
   2 -10   8        5.62        5.06      0.42 o
   3 -10   8        3.43        4.07      0.30 o
  -5  -9   8        0.05       -0.02      0.08 o
  -4  -9   8        0.63        1.26      0.23 o
  -3  -9   8        0.03        0.15      0.08 o
  -2  -9   8        7.99        8.06      0.43 o
  -1  -9   8        0.50        0.51      0.13 o
   0  -9   8       17.53       17.95      0.82 o
   1  -9   8        3.84        3.43      0.28 o
   2  -9   8        5.71        6.59      0.38 o
   3  -9   8        1.18        0.62      0.12 o
   4  -9   8        7.04        6.62      0.30 o
  -6  -8   8        0.04        0.08      0.08 o
  -5  -8   8        1.20        1.87      0.30 o
  -4  -8   8        8.94        7.96      0.61 o
  -3  -8   8        1.37        1.86      0.23 o
  -2  -8   8        0.62        0.90      0.19 o
  -1  -8   8        4.08        3.98      0.28 o
   0  -8   8       10.72        8.94      0.41 o
   1  -8   8       10.58        8.11      0.46 o
   2  -8   8        1.75        1.27      0.19 o
   3  -8   8        2.09        1.86      0.20 o
   4  -8   8        0.63        0.23      0.08 o
   5  -8   8       10.40       12.94      0.57 o
  -7  -7   8        0.38        0.61      0.11 o
  -6  -7   8        2.98        2.74      0.30 o
  -5  -7   8        0.88        0.80      0.23 o
  -4  -7   8       19.89       19.07      1.03 o
  -3  -7   8       23.13       25.21      0.99 o
  -2  -7   8      108.40      109.22      1.43 o
  -1  -7   8       79.61       81.84      1.37 o
   0  -7   8        0.00        0.13      0.08 o
   1  -7   8       85.64       76.89      1.44 o
   2  -7   8        0.11        1.06      0.44 o
   3  -7   8        0.79        0.36      0.11 o
   4  -7   8        0.07        0.36      0.08 o
   5  -7   8        1.13        0.84      0.09 o
  -8  -6   8        2.39        2.47      0.27 o
  -7  -6   8       28.65       26.43      0.71 o
  -6  -6   8       21.52       18.64      0.69 o
  -5  -6   8       31.54       30.91      1.29 o
  -4  -6   8        4.65        4.38      0.35 o
  -3  -6   8        0.18        0.22      0.07 o
  -2  -6   8        1.46        1.43      0.24 o
  -1  -6   8       90.20       87.55      0.97 o
   0  -6   8       60.07       60.02      0.90 o
   1  -6   8       37.79       31.97      0.76 o
   2  -6   8      162.36      158.85      1.65 o
   3  -6   8       13.24       14.96      0.44 o
   4  -6   8       22.69       22.34      0.73 o
   5  -6   8        0.54        0.42      0.11 o
   6  -6   8        9.63       11.42      0.53 o
  -8  -5   8        8.02        7.07      0.35 o
  -7  -5   8       66.70       64.27      1.19 o
  -6  -5   8        4.48        5.51      0.38 o
  -5  -5   8       16.96       17.86      0.70 o
  -4  -5   8        0.11       -0.04      0.08 o
  -3  -5   8       47.85       47.56      1.10 o
  -2  -5   8      263.21      269.97      2.61 o
  -1  -5   8       21.04       19.88      0.74 o
   0  -5   8       10.95       10.54      0.76 o
   1  -5   8       22.59       24.07      0.57 o
   2  -5   8       48.33       42.95      0.87 o
   3  -5   8       15.81       16.29      0.54 o
   4  -5   8        0.13        0.28      0.09 o
   5  -5   8        2.73        2.97      0.34 o
   6  -5   8        0.04        0.08      0.08 o
  -8  -4   8        4.62        4.07      0.30 o
  -7  -4   8        0.07        0.00      0.15 o
  -6  -4   8       11.01       13.27      0.59 o
  -5  -4   8        7.76        7.65      0.37 o
  -4  -4   8       16.92       19.45      1.03 o
  -3  -4   8      204.12      208.09      3.12 o
  -2  -4   8       54.75       48.91      1.56 o
  -1  -4   8        9.33       11.84      0.80 o
   0  -4   8        1.03        3.39      0.42 o
   1  -4   8       11.68       14.62      0.91 o
   2  -4   8       12.03        8.91      0.34 o
   3  -4   8        0.61        0.11      0.08 o
   4  -4   8       52.06       50.47      1.64 o
   5  -4   8       17.78       21.20      0.95 o
   6  -4   8        2.60        3.65      0.34 o
  -9  -3   8        0.38        0.08      0.11 o
  -8  -3   8        5.15        4.76      0.46 o
  -7  -3   8        1.14        1.26      0.30 o
  -6  -3   8        1.29        1.74      0.23 o
  -5  -3   8        5.92        6.39      0.42 o
  -4  -3   8        0.09        5.86      0.53 o
  -3  -3   8        5.56        6.07      0.38 o
  -2  -3   8        0.92        0.84      0.23 o
  -1  -3   8      148.39      153.85      2.78 o
   0  -3   8        7.34        4.99      0.49 o
   1  -3   8       52.97       46.97      1.56 o
   2  -3   8       30.48       26.92      0.53 o
   3  -3   8        3.92        4.60      0.36 o
   4  -3   8        1.94        2.02      0.34 o
   5  -3   8        5.63        5.75      0.49 o
   6  -3   8        0.03       -0.04      0.08 o
  -9  -2   8        1.26        1.67      0.23 o
  -8  -2   8        8.49        8.07      0.42 o
  -7  -2   8        7.68        8.41      0.48 o
  -6  -2   8        9.81        8.36      0.39 o
  -5  -2   8       13.72       12.45      0.84 o
  -4  -2   8       15.57       16.71      0.91 o
  -3  -2   8      142.08      140.58      2.23 o
  -2  -2   8       21.66       19.87      0.99 o
  -1  -2   8      220.90      208.62      3.20 o
   0  -2   8       56.56       58.12      1.71 o
   1  -2   8        0.24        0.11      0.11 o
   2  -2   8      106.01      104.28      1.38 o
   3  -2   8       34.03       29.11      0.92 o
   4  -2   8       29.70       31.48      1.29 o
   5  -2   8       10.31       10.71      0.46 o
  -9  -1   8        4.36        4.07      0.38 o
  -8  -1   8        0.39        0.57      0.11 o
  -7  -1   8        5.53        5.33      0.53 o
  -6  -1   8        7.81        6.54      0.43 o
  -5  -1   8        3.99        3.43      0.42 o
  -4  -1   8       18.84       17.93      0.69 o
  -3  -1   8       21.27       22.98      0.73 o
  -2  -1   8        2.18        1.90      0.30 o
  -1  -1   8       54.97       53.17      1.64 o
   0  -1   8      132.33      132.65      2.59 o
   1  -1   8       40.07       44.95      1.48 o
   2  -1   8       18.01       17.62      0.58 o
   3  -1   8        5.24        3.88      0.26 o
   4  -1   8       54.29       52.96      1.12 o
   5  -1   8        6.31        6.62      0.49 o
  -9   0   8        5.98        6.13      0.46 o
  -8   0   8       17.58       17.94      0.82 o
  -7   0   8       12.80       12.68      0.47 o
  -6   0   8       20.69       19.76      0.51 o
  -5   0   8       17.59       13.39      0.41 o
  -4   0   8      133.76      126.73      1.80 o
  -3   0   8       13.61       13.66      0.58 o
  -2   0   8       11.68       12.37      0.80 o
  -1   0   8       24.06       28.17      1.22 o
   0   0   8        0.60        0.91      0.23 o
   1   0   8        2.99        1.94      0.24 o
   2   0   8        0.49        0.23      0.11 o
   3   0   8       36.56       38.25      1.35 o
   4   0   8       28.38       26.49      1.10 o
   5   0   8        0.00        0.08      0.08 o
  -9   1   8        7.76        8.79      0.49 o
  -8   1   8       37.50       38.44      0.90 o
  -7   1   8       12.83       12.79      0.47 o
  -6   1   8       94.04       93.98      1.13 o
  -5   1   8       34.51       35.26      0.61 o
  -4   1   8      174.40      181.07      3.12 o
  -3   1   8        5.74        5.10      0.53 o
  -2   1   8       15.61       13.89      0.88 o
  -1   1   8       10.41        8.72      0.69 o
   0   1   8        4.16        3.05      0.38 o
   1   1   8        8.33        6.47      0.43 o
   2   1   8       10.85       10.51      0.76 o
   3   1   8        6.66        6.36      0.61 o
   4   1   8        3.51        4.00      0.42 o
   5   1   8        2.28        2.71      0.21 o
  -9   2   8        2.17        2.32      0.27 o
  -8   2   8        5.09        5.52      0.46 o
  -7   2   8       14.27       14.34      0.59 o
  -6   2   8        0.00       -0.03      0.10 o
  -5   2   8        9.98        9.56      0.52 o
  -4   2   8       40.85       40.25      0.86 o
  -3   2   8        2.53        2.78      0.22 o
  -2   2   8      278.14      273.87      2.98 o
  -1   2   8        2.67        1.97      0.20 o
   0   2   8      227.67      212.03      1.95 o
   1   2   8       59.94       59.64      1.90 o
   3   2   8        1.42        1.67      0.30 o
   4   2   8        0.03        0.27      0.15 o
  -9   3   8        1.74        1.79      0.23 o
  -8   3   8        0.27        0.57      0.19 o
  -7   3   8        9.87        9.48      0.65 o
  -6   3   8        0.44        0.38      0.15 o
  -5   3   8        3.49        3.28      0.30 o
  -4   3   8       21.44       19.37      0.71 o
  -3   3   8        0.01        0.08      0.08 o
  -2   3   8       20.68       18.11      0.50 o
  -1   3   8       16.80       13.72      0.62 o
   0   3   8        3.49        3.96      0.49 o
   1   3   8       12.07       12.87      0.88 o
   2   3   8        6.59        6.37      0.39 o
   3   3   8        0.26        0.15      0.11 o
   4   3   8       10.21       12.29      0.57 o
  -8   4   8        6.41        6.17      0.42 o
  -7   4   8        3.47        4.45      0.42 o
  -6   4   8        2.01        2.44      0.34 o
  -5   4   8       10.04       10.75      0.42 o
  -4   4   8       50.65       50.81      1.28 o
  -3   4   8       56.13       54.98      0.98 o
  -2   4   8        1.05        0.53      0.15 o
  -1   4   8        0.56        0.08      0.15 o
   0   4   8        0.02        0.00      0.11 o
   1   4   8        0.35        0.42      0.15 o
   2   4   8        2.74        2.57      0.24 o
   3   4   8        4.64        5.37      0.38 o
  -7   5   8        0.30        0.23      0.11 o
  -6   5   8        0.75        0.65      0.19 o
  -5   5   8        4.20        3.52      0.36 o
  -4   5   8        0.25        0.05      0.07 o
  -3   5   8       27.61       26.60      0.81 o
  -2   5   8       59.26       56.52      1.71 o
  -1   5   8        1.74        2.09      0.34 o
   0   5   8        0.75        0.46      0.19 o
   1   5   8        7.30        8.39      0.32 o
   2   5   8        3.69        3.14      0.20 o
  -6   6   8        0.31        0.17      0.11 o
  -5   6   8        0.85        1.03      0.23 o
  -4   6   8        8.14        8.75      0.61 o
  -3   6   8       35.69       36.39      1.26 o
  -2   6   8        5.63        5.25      0.49 o
  -1   6   8        2.62        4.26      0.42 o
   0   6   8        0.37        0.61      0.11 o
   1   6   8        4.21        4.57      0.34 o
  -4   7   8        1.58        0.69      0.15 o
  -3   7   8       12.09       11.65      0.61 o
  -2   7   8        0.28        0.48      0.17 o
  -2 -10   9        3.94        3.73      0.34 o
  -1 -10   9        4.49        5.60      0.42 o
   0 -10   9        6.91        6.25      0.32 o
   1 -10   9        1.17        1.23      0.17 o
  -4  -9   9       32.57       37.45      0.74 o
  -3  -9   9        0.01        0.08      0.11 o
  -2  -9   9        8.72        8.94      0.57 o
  -1  -9   9        3.11        2.97      0.38 o
   0  -9   9        1.08        0.70      0.13 o
   1  -9   9        0.00        0.05      0.06 o
   2  -9   9       13.63       11.10      0.43 o
   3  -9   9        0.12        0.06      0.05 o
  -6  -8   9        0.74        0.91      0.15 o
  -5  -8   9        0.07        0.17      0.08 o
  -4  -8   9        0.16        0.19      0.15 o
  -3  -8   9       10.86       12.56      0.76 o
  -2  -8   9        0.12        0.10      0.08 o
  -1  -8   9       15.26       15.87      0.63 o
   0  -8   9       20.08       21.81      0.60 o
   1  -8   9        1.34        1.40      0.15 o
   2  -8   9       29.21       30.03      0.79 o
   3  -8   9        0.83        0.84      0.13 o
   4  -8   9        0.05        0.08      0.08 o
  -6  -7   9        1.84        2.34      0.22 o
  -5  -7   9        0.04        0.00      0.08 o
  -4  -7   9       12.44       13.40      0.84 o
  -3  -7   9       67.55       65.39      1.87 o
  -2  -7   9       45.48       44.77      1.10 o
  -1  -7   9       11.03        9.05      0.59 o
   0  -7   9        2.49        2.48      0.22 o
   1  -7   9        0.32        0.09      0.07 o
   2  -7   9        8.85        8.88      0.47 o
   3  -7   9        0.62        0.55      0.09 o
   4  -7   9        6.18        7.98      0.35 o
  -7  -6   9       37.39       36.60      0.60 o
  -6  -6   9        8.57        8.15      0.49 o
  -5  -6   9       29.53       27.95      0.85 o
  -4  -6   9        0.51        0.34      0.15 o
  -3  -6   9       53.06       51.46      1.71 o
  -2  -6   9      225.05      215.46      2.42 o
  -1  -6   9        0.78        1.02      0.14 o
   0  -6   9      192.54      187.30      1.86 o
   1  -6   9      110.94      114.71      1.51 o
   2  -6   9      128.34      118.91      1.21 o
   3  -6   9       26.92       31.04      0.69 o
   4  -6   9        7.28        9.27      0.42 o
   5  -6   9        9.43       12.07      0.57 o
  -8  -5   9        4.22        3.73      0.30 o
  -7  -5   9        0.68        1.11      0.13 o
  -6  -5   9        7.83        6.52      0.33 o
  -5  -5   9        3.29        2.62      0.22 o
  -4  -5   9       10.78       10.89      0.44 o
  -3  -5   9       73.85       73.43      1.14 o
  -2  -5   9       75.89       73.34      1.00 o
  -1  -5   9        2.38        2.91      0.18 o
   0  -5   9        0.05        0.17      0.17 o
   1  -5   9       90.87       81.36      1.05 o
   2  -5   9        0.09        0.18      0.10 o
   3  -5   9       22.38       20.83      0.66 o
   4  -5   9        1.19        1.64      0.27 o
   5  -5   9        7.43        9.67      0.53 o
  -8  -4   9        0.01        0.27      0.11 o
  -7  -4   9        4.63        4.32      0.63 o
  -6  -4   9       22.50       19.79      1.03 o
  -5  -4   9       13.55       12.06      0.57 o
  -4  -4   9       10.75        9.96      0.42 o
  -3  -4   9       42.35       46.51      0.78 o
  -2  -4   9       29.58       27.28      0.60 o
  -1  -4   9       57.86       55.69      0.87 o
   0  -4   9        0.16        0.17      0.08 o
   1  -4   9       86.88       81.05      0.94 o
   2  -4   9        1.02        1.01      0.13 o
   3  -4   9       32.91       30.98      0.90 o
   4  -4   9        2.34        2.13      0.34 o
   5  -4   9        7.00        7.00      0.49 o
  -8  -3   9        2.01        2.66      0.23 o
  -7  -3   9        0.34        0.51      0.12 o
  -6  -3   9       37.06       33.77      0.91 o
  -5  -3   9       19.76       18.99      1.03 o
  -4  -3   9       34.22       31.48      1.29 o
  -3  -3   9       28.99       29.07      1.16 o
  -2  -3   9       11.86       11.04      0.80 o
  -1  -3   9       24.94       26.95      1.22 o
   0  -3   9       24.01       21.55      0.54 o
   1  -3   9        7.33        7.55      0.29 o
   2  -3   9       81.19       78.06      1.48 o
   3  -3   9        1.40        1.75      0.32 o
   4  -3   9        0.86        0.61      0.19 o
   5  -3   9        3.46        3.12      0.30 o
  -9  -2   9        3.31        3.73      0.30 o
  -8  -2   9        0.01        0.14      0.06 o
  -7  -2   9        0.44        0.57      0.19 o
  -6  -2   9        9.29        8.46      0.48 o
  -5  -2   9        8.90        7.76      0.65 o
  -4  -2   9        8.72        8.89      0.48 o
  -3  -2   9        4.82        8.64      0.69 o
  -2  -2   9       29.86       30.91      1.29 o
  -1  -2   9        8.32        7.42      0.65 o
   0  -2   9       10.59        8.52      0.39 o
   1  -2   9       23.60       20.97      0.68 o
   2  -2   9       48.21       41.21      1.08 o
   3  -2   9      139.64      140.84      3.14 o
   4  -2   9        8.33       10.24      0.69 o
   5  -2   9        0.02        0.00      0.08 o
  -8  -1   9        0.57        0.59      0.13 o
  -7  -1   9        0.08        0.11      0.08 o
  -6  -1   9        0.12       -0.06      0.09 o
  -5  -1   9        6.15        7.50      0.65 o
  -4  -1   9        0.58        0.50      0.12 o
  -3  -1   9        6.50        6.85      0.61 o
  -2  -1   9        2.20        2.32      0.38 o
  -1  -1   9      110.43      100.03      2.36 o
   0  -1   9        0.98        1.07      0.19 o
   1  -1   9       46.04       45.07      1.16 o
   2  -1   9      114.27      113.43      1.75 o
   3  -1   9      100.04      103.18      1.56 o
   4  -1   9        0.13        0.65      0.15 o
  -8   0   9        3.90        3.71      0.28 o
  -7   0   9        0.42        0.21      0.15 o
  -6   0   9       62.37       65.03      1.44 o
  -5   0   9        1.84        1.99      0.20 o
  -4   0   9       12.62       12.66      0.36 o
  -3   0   9        6.19        6.76      0.34 o
  -2   0   9       50.48       48.86      1.13 o
  -1   0   9        8.79        8.23      0.47 o
   0   0   9        0.94        1.17      0.19 o
   1   0   9        1.90        2.36      0.38 o
   2   0   9       15.72       12.90      0.84 o
   3   0   9       27.50       34.39      0.89 o
   4   0   9        2.59        2.70      0.30 o
  -8   1   9        0.20        0.80      0.19 o
  -7   1   9        7.80        7.91      0.59 o
  -6   1   9        7.28        8.14      0.47 o
  -5   1   9       10.17        9.67      0.42 o
  -4   1   9        0.00        0.07      0.08 o
  -3   1   9        0.11        0.19      0.08 o
  -2   1   9       82.19       79.07      1.19 o
  -1   1   9       17.12       15.84      0.53 o
   0   1   9       98.96       98.27      1.61 o
   1   1   9        1.78        2.39      0.42 o
   2   1   9        1.57        3.27      0.38 o
   3   1   9        3.99        3.92      0.42 o
   4   1   9        2.81        3.12      0.30 o
  -8   2   9       37.44       39.47      1.10 o
  -7   2   9        6.44        6.58      0.53 o
  -6   2   9       19.54       17.28      0.66 o
  -5   2   9        1.23        1.15      0.19 o
  -4   2   9       47.98       44.19      1.52 o
  -3   2   9       19.34       18.76      0.86 o
  -2   2   9       50.80       47.43      1.29 o
  -1   2   9      129.76      126.25      3.29 o
   0   2   9       11.43        8.50      0.48 o
   1   2   9        5.79        6.37      0.42 o
   2   2   9        0.37        0.49      0.15 o
   3   2   9        0.24        0.27      0.11 o
  -8   3   9       33.29       35.55      0.99 o
  -7   3   9        0.37        0.19      0.11 o
  -6   3   9       21.02       22.09      0.69 o
  -5   3   9       14.90       15.30      0.62 o
  -4   3   9       22.63       22.53      0.78 o
  -3   3   9        4.10        3.20      0.24 o
  -2   3   9        0.10       -0.03      0.12 o
  -1   3   9        0.37        0.13      0.17 o
   0   3   9        0.07        0.08      0.11 o
   1   3   9        0.00        0.04      0.11 o
   2   3   9       10.58       11.65      0.65 o
   3   3   9        0.64        0.80      0.15 o
  -7   4   9        0.03        0.11      0.11 o
  -6   4   9        8.31        8.53      0.57 o
  -5   4   9        0.05        0.08      0.09 o
  -4   4   9        1.38        1.09      0.14 o
  -3   4   9        5.45        5.53      0.36 o
  -2   4   9        9.19        9.03      0.47 o
  -1   4   9        1.06        0.61      0.19 o
   0   4   9        0.01       -0.15      0.15 o
   1   4   9        6.80        5.86      0.32 o
   2   4   9        0.21        0.46      0.11 o
  -6   5   9        1.19        0.72      0.15 o
  -5   5   9        0.08        0.15      0.08 o
  -4   5   9        6.37        4.38      0.42 o
  -3   5   9        1.88        1.41      0.27 o
  -2   5   9        0.22        0.19      0.15 o
  -1   5   9        1.56        1.10      0.23 o
   0   5   9        3.90        3.89      0.20 o
  -4   6   9        2.29        1.79      0.23 o
  -3   6   9        1.79        2.40      0.30 o
  -2   6   9        7.75        7.37      0.38 o
  -1   6   9        0.48        0.80      0.15 o
  -4  -9  10        6.15        7.54      0.42 o
  -3  -9  10        0.11        0.08      0.11 o
  -2  -9  10        0.32        0.15      0.11 o
  -1  -9  10        6.22        8.15      0.57 o
   0  -9  10       14.55       15.74      0.51 o
   1  -9  10        0.63        0.50      0.10 o
  -5  -8  10        1.05        1.07      0.19 o
  -4  -8  10        1.23        0.84      0.19 o
  -3  -8  10       11.59       13.25      0.54 o
  -2  -8  10        0.10        0.27      0.15 o
  -1  -8  10        0.23        0.01      0.13 o
   0  -8  10        3.38        4.75      0.32 o
   1  -8  10        2.61        3.58      0.29 o
   2  -8  10        2.18        3.15      0.23 o
  -6  -7  10        6.55        6.47      0.30 o
  -5  -7  10        1.98        3.16      0.34 o
  -4  -7  10       15.22       14.31      0.80 o
  -3  -7  10        8.03        7.72      0.44 o
  -2  -7  10        8.24        9.20      0.39 o
  -1  -7  10       24.03       26.23      0.82 o
   0  -7  10       57.35       57.79      1.18 o
   1  -7  10        0.09        0.23      0.12 o
   2  -7  10        0.00        0.11      0.11 o
   3  -7  10        0.40        0.72      0.19 o
  -6  -6  10       19.09       18.76      0.57 o
  -5  -6  10        0.19        0.17      0.11 o
  -4  -6  10        4.74        4.23      0.32 o
  -3  -6  10       13.00       13.38      0.48 o
  -2  -6  10        5.52        4.82      0.30 o
  -1  -6  10        2.31        2.16      0.25 o
   0  -6  10       32.45       28.29      0.86 o
   1  -6  10        1.80        2.32      0.20 o
   2  -6  10        6.48        6.36      0.30 o
   3  -6  10       11.08       13.07      0.48 o
   4  -6  10        0.04        0.27      0.11 o
  -7  -5  10       19.76       17.97      0.72 o
  -6  -5  10        0.83        0.46      0.11 o
  -5  -5  10        0.31        0.73      0.29 o
  -4  -5  10       14.53       14.63      0.62 o
  -3  -5  10        2.15        2.26      0.21 o
  -2  -5  10       54.13       58.03      1.04 o
  -1  -5  10        0.50        0.51      0.15 o
   0  -5  10        0.59        0.53      0.12 o
   1  -5  10        1.18        2.00      0.16 o
   2  -5  10        3.58        2.85      0.21 o
   3  -5  10        4.50        5.98      0.49 o
   4  -5  10        0.01        0.08      0.08 o
  -8  -4  10        5.39        4.94      0.42 o
  -7  -4  10       20.91       19.60      0.84 o
  -6  -4  10        1.33        0.84      0.23 o
  -5  -4  10       12.86       13.21      0.80 o
  -4  -4  10        4.22        3.31      0.30 o
  -3  -4  10      227.28      224.10      2.01 o
  -2  -4  10      143.88      133.80      1.94 o
  -1  -4  10       61.49       57.93      1.29 o
   0  -4  10       26.43       26.46      0.69 o
   1  -4  10       19.15       18.32      0.70 o
   2  -4  10        0.00        0.09      0.15 o
   3  -4  10        5.58        4.83      0.46 o
   4  -4  10        8.35        8.72      0.53 o
  -8  -3  10        1.28        0.91      0.10 o
  -7  -3  10       39.09       38.06      0.71 o
  -6  -3  10        0.38        0.57      0.19 o
  -5  -3  10       53.54       54.01      1.64 o
  -4  -3  10        9.49        8.91      0.69 o
  -3  -3  10      224.20      217.37      2.42 o
  -2  -3  10       76.75       74.36      1.44 o
  -1  -3  10        0.73        0.86      0.14 o
   0  -3  10       33.28       28.67      0.87 o
   1  -3  10        5.12        4.70      0.36 o
   2  -3  10        0.01        0.02      0.08 o
   3  -3  10       10.38       11.53      0.72 o
   4  -3  10        0.35        0.23      0.11 o
  -8  -2  10        3.72        3.37      0.19 o
  -7  -2  10        5.72        6.10      0.36 o
  -6  -2  10        2.29        2.10      0.25 o
  -5  -2  10        0.78        0.53      0.21 o
  -4  -2  10        0.91        0.83      0.16 o
  -3  -2  10        4.36        4.72      0.49 o
  -2  -2  10       14.98       14.65      0.88 o
  -1  -2  10       37.25       39.45      1.04 o
   0  -2  10        3.36        3.45      0.31 o
   1  -2  10       32.38       30.10      0.90 o
   2  -2  10        0.01        0.09      0.09 o
   3  -2  10       13.90       16.56      0.84 o
   4  -2  10        5.52        5.02      0.38 o
  -8  -1  10        2.83        2.80      0.22 o
  -7  -1  10       12.19       11.74      0.41 o
  -6  -1  10        4.91        4.74      0.35 o
  -5  -1  10        6.35        5.17      0.37 o
  -4  -1  10        0.12        0.20      0.11 o
  -3  -1  10       12.76       11.79      0.55 o
  -2  -1  10        2.08        3.12      0.38 o
  -1  -1  10       36.99       35.40      1.33 o
   0  -1  10        0.17       -0.27      0.27 o
   1  -1  10        0.10        0.11      0.17 o
   2  -1  10        0.50        1.40      0.15 o
   3  -1  10        4.75        4.34      0.42 o
  -8   0  10        5.65        6.10      0.29 o
  -7   0  10        0.00       -0.03      0.06 o
  -6   0  10        2.42        3.19      0.29 o
  -5   0  10       17.78       17.81      0.66 o
  -4   0  10        0.08        0.30      0.12 o
  -3   0  10        1.89        2.83      0.28 o
  -2   0  10       10.22        9.63      0.72 o
  -1   0  10       66.11       71.94      1.87 o
   0   0  10        7.16        6.28      0.61 o
   1   0  10       11.26       11.69      0.80 o
   2   0  10        6.05        6.48      0.38 o
   3   0  10       18.41       19.91      0.95 o
  -8   1  10        0.00        0.08      0.08 o
  -7   1  10        0.17        0.25      0.09 o
  -6   1  10        2.33        2.26      0.23 o
  -5   1  10        2.54        2.44      0.25 o
  -4   1  10       55.98       55.49      1.66 o
  -3   1  10       29.56       29.77      1.29 o
  -2   1  10      196.49      186.78      3.16 o
  -1   1  10        2.70        4.07      0.44 o
   0   1  10        0.25        0.19      0.15 o
   1   1  10        0.86        1.41      0.27 o
   2   1  10        1.20        1.23      0.16 o
   3   1  10        6.04        6.24      0.42 o
  -8   2  10        0.65        0.46      0.11 o
  -7   2  10        1.90        2.06      0.19 o
  -6   2  10        5.45        6.04      0.35 o
  -5   2  10       29.04       31.00      0.85 o
  -4   2  10        0.40        0.48      0.13 o
  -3   2  10        3.40        3.50      0.46 o
  -2   2  10        3.39        2.72      0.27 o
  -1   2  10        0.00       -0.01      0.11 o
   0   2  10        3.19        3.70      0.30 o
   1   2  10        0.04        0.15      0.11 o
   2   2  10       22.37       28.36      0.95 o
  -7   3  10       11.85       12.64      0.61 o
  -6   3  10       30.63       32.72      0.75 o
  -5   3  10       28.38       29.00      0.77 o
  -4   3  10        2.36        2.70      0.38 o
  -3   3  10        0.38        0.20      0.12 o
  -2   3  10        0.06        0.15      0.09 o
  -1   3  10        0.82        0.76      0.23 o
   0   3  10        2.59        2.66      0.30 o
   1   3  10        0.21        0.08      0.08 o
  -6   4  10        1.03        0.80      0.15 o
  -5   4  10        1.79        2.06      0.27 o
  -4   4  10        1.00        0.73      0.19 o
  -3   4  10        2.89        3.05      0.34 o
  -2   4  10        0.34        0.34      0.15 o
  -1   4  10        0.21        0.32      0.09 o
   0   4  10        0.01        0.06      0.05 o
  -4   5  10        1.71        2.17      0.23 o
  -3   5  10        0.23       -0.04      0.08 o
  -2   5  10        0.06        0.23      0.11 o
  -2  -9  11       15.31       18.38      0.69 o
  -1  -9  11        4.83        5.75      0.38 o
  -3  -8  11       10.51       10.43      0.57 o
  -2  -8  11        0.07        0.38      0.15 o
  -1  -8  11        2.10        3.01      0.34 o
   0  -8  11        2.35        2.21      0.30 o
  -5  -7  11        5.58        6.24      0.42 o
  -4  -7  11       12.99       13.63      0.72 o
  -3  -7  11        3.26        3.24      0.38 o
  -2  -7  11       46.34       49.82      1.48 o
  -1  -7  11       10.69       14.62      0.84 o
   0  -7  11        7.10        6.07      0.35 o
   1  -7  11       42.08       45.41      1.14 o
  -6  -6  11        0.27       -0.05      0.05 o
  -5  -6  11        1.94        2.21      0.20 o
  -4  -6  11       15.98       16.87      0.70 o
  -3  -6  11       11.41       12.31      0.52 o
  -2  -6  11        0.29        0.39      0.12 o
  -1  -6  11       11.31       11.62      0.67 o
   0  -6  11        4.67        3.60      0.30 o
   1  -6  11       25.80       26.80      1.03 o
   2  -6  11        0.03        0.69      0.15 o
  -7  -5  11        0.34        0.04      0.08 o
  -6  -5  11        0.85        0.84      0.19 o
  -5  -5  11        5.15        4.69      0.31 o
  -4  -5  11       47.92       46.67      1.02 o
  -3  -5  11        2.22        2.08      0.24 o
  -2  -5  11        5.93        7.16      0.44 o
  -1  -5  11       17.74       18.53      0.70 o
   0  -5  11        0.00       -0.09      0.12 o
   1  -5  11        0.68        0.55      0.13 o
   2  -5  11        1.53        1.04      0.15 o
   3  -5  11        2.36        1.90      0.23 o
  -7  -4  11        8.09        8.13      0.35 o
  -6  -4  11        0.02       -0.02      0.08 o
  -5  -4  11       23.97       21.77      0.99 o
  -4  -4  11       69.04       71.52      1.87 o
  -3  -4  11       17.77       20.68      0.74 o
  -2  -4  11        9.88       10.58      0.54 o
  -1  -4  11        0.10        0.10      0.11 o
   0  -4  11       37.69       40.03      1.10 o
   1  -4  11        6.80        7.51      0.42 o
   2  -4  11        2.20        2.26      0.22 o
   3  -4  11        0.30        0.38      0.11 o
  -7  -3  11        9.71        8.81      0.38 o
  -6  -3  11        7.20        8.13      0.43 o
  -5  -3  11        5.78        5.68      0.63 o
  -4  -3  11       96.05      102.33      1.57 o
  -3  -3  11       29.60       29.50      1.22 o
  -2  -3  11       22.78       21.92      1.07 o
  -1  -3  11       23.40       24.90      1.31 o
   0  -3  11       23.08       21.70      0.73 o
   1  -3  11       19.99       20.92      0.70 o
   2  -3  11        4.11        3.43      0.27 o
   3  -3  11        0.01        0.04      0.08 o
  -8  -2  11        0.00       -0.04      0.08 o
  -7  -2  11        0.02        0.10      0.11 o
  -6  -2  11       17.65       18.04      0.80 o
  -5  -2  11        0.76        0.59      0.13 o
  -4  -2  11        3.49        2.70      0.27 o
  -3  -2  11        2.95        2.44      0.34 o
  -2  -2  11        1.11        1.18      0.19 o
  -1  -2  11        4.87        4.04      0.32 o
   0  -2  11       19.66       20.76      0.71 o
   1  -2  11        0.69        0.19      0.10 o
   2  -2  11        4.58        3.46      0.38 o
   3  -2  11        1.03        1.18      0.19 o
  -7  -1  11       10.68       12.38      0.46 o
  -6  -1  11        0.01        0.11      0.08 o
  -5  -1  11        0.17        0.08      0.08 o
  -4  -1  11       46.66       52.24      1.10 o
  -3  -1  11        8.51       10.54      0.72 o
  -2  -1  11        8.51        9.06      0.46 o
  -1  -1  11        4.97        5.87      0.37 o
   0  -1  11        0.16       -0.04      0.13 o
   1  -1  11        2.50        2.93      0.38 o
   2  -1  11       14.63       15.53      0.76 o
  -7   0  11        5.86        6.55      0.49 o
  -6   0  11        0.85        0.72      0.23 o
  -5   0  11        1.41        1.87      0.34 o
  -4   0  11       25.09       26.61      1.14 o
  -3   0  11        0.12        0.27      0.19 o
  -2   0  11        9.61        9.74      0.69 o
  -1   0  11        2.11        3.96      0.46 o
   0   0  11        4.86        6.70      0.57 o
   1   0  11        7.76        6.93      0.53 o
   2   0  11       39.03       44.09      1.20 o
  -7   1  11        0.48        0.41      0.09 o
  -6   1  11        7.72        7.12      0.35 o
  -5   1  11       11.48       11.48      0.48 o
  -4   1  11       37.91       36.43      1.33 o
  -3   1  11       23.21       23.98      1.07 o
  -2   1  11        0.18        0.30      0.11 o
  -1   1  11        8.87       10.22      0.47 o
   0   1  11        2.55        2.09      0.30 o
   1   1  11        2.63        2.84      0.23 o
  -6   2  11        2.40        2.85      0.30 o
  -5   2  11        0.48        0.49      0.15 o
  -4   2  11        3.98        3.96      0.42 o
  -3   2  11        0.01       -0.08      0.15 o
  -2   2  11        1.51        1.24      0.29 o
  -1   2  11        4.28        3.24      0.34 o
   0   2  11        1.33        1.33      0.23 o
   1   2  11        0.03        0.04      0.08 o
  -5   3  11        0.81        0.76      0.15 o
  -4   3  11        0.18        0.11      0.11 o
  -2   3  11        2.77        2.21      0.27 o
  -1   3  11        3.20        3.27      0.30 o
  -3  -7  12        0.99        1.33      0.19 o
  -2  -7  12        0.31        0.73      0.12 o
  -1  -7  12       31.16       34.14      0.91 o
  -5  -6  12        0.21        0.84      0.15 o
  -4  -6  12        2.47        2.21      0.27 o
  -3  -6  12        6.47        7.25      0.35 o
  -2  -6  12        0.56        0.52      0.13 o
  -1  -6  12        4.26        5.14      0.42 o
   0  -6  12        1.02        0.53      0.15 o
   1  -6  12       10.16        9.86      0.49 o
  -6  -5  12        0.76        0.36      0.08 o
  -5  -5  12       12.55       12.15      0.42 o
  -4  -5  12        2.62        3.24      0.34 o
  -3  -5  12       46.61       45.37      1.33 o
  -2  -5  12        7.34        8.26      0.57 o
  -1  -5  12        3.57        3.69      0.38 o
   0  -5  12       10.94       11.23      0.65 o
   1  -5  12        7.88        6.37      0.29 o
  -6  -4  12        2.47        3.20      0.22 o
  -5  -4  12        0.56        0.19      0.08 o
  -4  -4  12        5.80        7.12      0.53 o
  -3  -4  12        1.33        2.28      0.34 o
  -2  -4  12        0.44        0.23      0.15 o
  -1  -4  12        2.89        3.54      0.38 o
   0  -4  12        7.19        8.77      0.39 o
   1  -4  12        3.95        4.32      0.27 o
   2  -4  12        3.26        3.84      0.30 o
  -6  -3  12        2.44        2.91      0.22 o
  -5  -3  12        9.97       10.36      0.44 o
  -4  -3  12       10.57       11.57      0.69 o
  -3  -3  12       86.16       92.57      1.98 o
  -2  -3  12        1.34        0.91      0.19 o
  -1  -3  12       17.57       18.03      0.61 o
   0  -3  12        6.94        7.77      0.39 o
   1  -3  12        0.47        1.00      0.13 o
   2  -3  12        3.82        3.12      0.27 o
  -7  -2  12       12.61       12.41      0.57 o
  -6  -2  12        0.02        0.07      0.06 o
  -5  -2  12        7.16        7.99      0.38 o
  -4  -2  12       10.97       10.73      0.65 o
  -3  -2  12       91.31       99.77      1.41 o
  -2  -2  12        0.05       -0.11      0.11 o
  -1  -2  12        1.16        1.01      0.21 o
   0  -2  12        3.56        3.16      0.24 o
   1  -2  12        4.47        3.92      0.38 o
  -7  -1  12        1.18        1.41      0.19 o
  -6  -1  12        0.42        0.39      0.09 o
  -5  -1  12        0.50        0.56      0.21 o
  -4  -1  12       34.30       37.59      0.89 o
  -3  -1  12       47.02       48.81      0.78 o
  -2  -1  12        2.14        2.25      0.30 o
  -1  -1  12        4.19        3.92      0.42 o
   0  -1  12        1.31        1.48      0.23 o
   1  -1  12        1.47        1.48      0.23 o
  -6   0  12       16.46       17.89      0.72 o
  -5   0  12       10.97       12.03      0.65 o
  -4   0  12       23.53       24.66      0.99 o
  -3   0  12       13.33       15.72      0.76 o
  -2   0  12        1.92        2.83      0.23 o
  -1   0  12        4.40        5.25      0.46 o
   0   0  12        1.43        1.33      0.23 o
  -6   1  12        7.01        7.50      0.42 o
  -5   1  12        0.18        0.34      0.11 o
  -4   1  12        0.12        0.11      0.11 o
  -3   1  12        0.60        0.42      0.11 o
  -2   1  12        3.36        2.25      0.30 o
  -1   1  12        6.55        7.50      0.49 o
  -5   2  12        0.00       -0.08      0.08 o
  -4   2  12        0.77        0.53      0.11 o
  -3   2  12        3.10        2.89      0.30 o
  -2   2  12        7.60        8.30      0.46 o
  -4  -5  13        1.44        1.75      0.23 o
  -3  -5  13        2.24        2.13      0.23 o
  -2  -5  13        0.00        0.04      0.08 o
  -1  -5  13        0.44        0.53      0.11 o
  -5  -4  13        8.49        8.60      0.46 o
  -4  -4  13        1.74        1.87      0.23 o
  -3  -4  13        1.03        0.80      0.15 o
  -2  -4  13        4.47        4.38      0.38 o
  -1  -4  13        0.00        0.08      0.11 o
   0  -4  13        0.25        0.19      0.08 o
  -5  -3  13       20.11       19.68      0.69 o
  -4  -3  13       34.86       37.00      1.03 o
  -3  -3  13        4.05        4.83      0.38 o
  -2  -3  13        2.50        2.59      0.27 o
  -1  -3  13        0.31        0.69      0.09 o
  -5  -2  13       51.81       55.88      1.14 o
  -4  -2  13       20.49       21.60      0.51 o
  -3  -2  13        7.91        9.06      0.49 o
  -2  -2  13        0.25        0.18      0.13 o
  -1  -2  13        0.93        1.60      0.19 o
  -5  -1  13        8.28        7.96      0.42 o
  -4  -1  13        5.06        4.42      0.34 o
  -3  -1  13        1.75        1.03      0.15 o
  -2  -1  13        0.34        0.72      0.15 o
  -1  -1  13        1.37        1.45      0.19 o
 
